# Supplementary material for: A sequential EMT-MET mechanism drives the differentiation of human embryonic stem cells towards hepatocytes
Source: Nat Commun. 2017 May 3;8:15166. doi: 10.1038/ncomms15166 (PMC5418622; doi:10.1038/ncomms15166)
Supplement: Supplementary Data 1 — Result of single-cell qPCR analysis [file ncomms15166-s2.xlsx]

## Sheet: Sheet1
Supplementary Data 1,result of single-cell qPCR analysis
Cell name	LGR5	HNF4A	GAPDH	SMAD3	GATA6	GSC	HAND1	HAND2	CER1	SOX2	MIXL1	NKX2-5	TP63	NANOG	GATA2	SOX17	EOMES	EN1	CXCR4	CDH1	CDH2	FGF17	KDR	KLF8	OCLN	TCF4	HHEX	PAX6	POU5F1	T	SNAI2	GATA4	SNAI1	ZEB1	OLIG1	AFP	FN1	KIT	ALB	VIM	FOXA2	PRDM1	TTR	ACTB	IGDCC4	OTX2	KRT19
D00-1	6.39595	6.39595	20.3491	12.3325	6.39595	6.39595	11.0448	6.39595	7.52997	17.9778	6.39595	6.39595	6.39595	16.6661	6.39595	9.89852	6.39595	6.39595	10.6248	14.5104	12.5054	6.39595	15.1223	9.10564	14.6295	12.7399	6.39595	6.39595	18.1281	6.39595	6.39595	6.39595	6.39595	6.39595	8.33247	6.39595	14.4747	12.9655	6.39595	11.4836	7.98377	9.99501	6.39595	19.6509	6.39595	12.6398	12.4573
D00-10	7.65575	7.65575	19.872	11.8173	7.65575	7.65575	10.9955	7.65575	9.67636	18.2346	7.65575	7.65575	7.65575	15.4274	6.89095	9.30132	7.65575	7.65575	10.0738	14.8465	13.6676	7.65575	13.0973	10.6083	14.4168	12.2498	7.65575	7.65575	18.5227	7.65575	7.65575	7.65575	5.78201	7.65575	9.72895	7.65575	12.2173	11.1279	7.65575	16.7742	7.65575	8.49038	7.65575	20.128	7.65575	13.0213	12.2299
D00-11	7.20009	7.20009	20.189	12.5434	7.20009	7.20009	11.5927	7.20009	8.15598	18.483	8.45372	7.20009	7.20009	16.5308	7.77792	10.7668	7.20009	7.20009	11.0893	14.568	13.4637	7.20009	14.3315	11.0646	14.791	13.8139	7.20009	7.20009	18.406	7.20009	10.082	7.20009	8.92148	9.58527	10.2626	7.20009	13.0343	11.3477	7.20009	16.6117	7.20009	7.20009	7.20009	19.811	7.86791	14.1757	12.3201
D00-12	5.81267	5.81267	20.2778	11.3054	5.81267	5.81267	11.7196	5.81267	5.81267	18.004	7.70877	5.81267	5.81267	15.514	4.22035	10.4145	5.81267	5.81267	10.8801	14.9027	13.0622	5.81267	15.6216	10.5376	14.558	13.3815	5.81267	9.07977	18.3861	5.81267	8.72362	5.81267	8.60531	8.75081	9.73775	5.81267	13.4753	12.4429	5.81267	15.8109	5.81267	5.81267	5.81267	19.7222	8.67398	12.6301	12.526
D00-13	6.70321	6.70321	20.0889	12.1415	6.70321	6.70321	12.7205	6.70321	6.70321	18.148	6.70321	6.70321	6.70321	16.2302	7.94981	12.3442	6.70321	6.70321	11.973	15.2953	13.8788	6.70321	15.8531	6.70321	14.653	13.4939	6.70321	6.70321	17.8316	6.70321	6.70321	6.70321	3.43095	6.70321	11.2946	6.70321	14.8719	12.083	6.70321	16.9945	6.70321	6.70321	6.70321	19.9111	10.0372	14.2289	12.5719
D00-14	6.23243	6.23243	20.1858	12.5386	6.23243	6.23243	11.6792	6.23243	6.23243	17.7253	6.23243	6.23243	6.23243	15.3138	6.23243	11.0549	6.23243	6.23243	11.162	15.2169	12.3132	6.23243	15.1337	8.18088	14.4128	13.4574	6.23243	6.23243	18.542	6.23243	6.23243	6.23243	10.4737	7.92635	10.8396	6.23243	12.4773	12.5537	6.23243	15.2767	6.23243	9.16487	6.23243	19.8142	10.2725	14.3159	13.1813
D00-15	7.22125	7.22125	20.0909	11.8542	7.22125	7.22125	12.1617	7.22125	10.2721	17.9526	7.22125	7.22125	7.22125	15.7066	6.93464	11.4707	7.22125	7.22125	12.0041	15.5047	14.4687	7.22125	16.2079	10.5636	15.504	14.0809	7.22125	7.22125	18.6073	7.22125	7.22125	7.22125	11.541	7.22125	10.8426	7.22125	13.6458	13.7605	7.22125	15.2982	7.22125	7.22125	7.22125	19.9091	11.5649	14.6937	12.4588
D00-16	5.86019	5.86019	20.3726	12.0954	5.86019	5.86019	10.8753	5.86019	5.86019	17.0987	5.86019	5.86019	5.86019	16.2364	7.48159	10.1528	5.86019	5.86019	11.2608	14.0506	12.898	5.86019	14.5962	5.86019	13.2759	12.0542	5.88585	5.86019	17.9549	5.86019	5.86019	5.86019	9.08253	5.86019	9.60901	5.86019	13.1644	11.4655	5.86019	15.8793	5.86019	5.86019	5.86019	19.6274	9.25269	13.0776	11.8779
D00-17	7.21344	7.21344	20.2191	11.193	7.21344	7.21344	12.1026	7.21344	8.2615	18.2872	7.21344	7.21344	7.21344	15.7714	8.16545	11.4592	7.21344	7.21344	10.7191	14.7876	12.6373	7.21344	12.9602	9.66825	14.2912	13.0256	9.5686	10.4206	18.2736	5.30008	7.21344	7.21344	11.4869	7.21344	9.04576	7.21344	12.6079	12.0983	7.21344	15.2364	9.33091	7.21344	7.21344	19.7809	10.0854	13.4488	12.7489
D00-18	10.9392	7.03589	20.7574	11.1062	7.03589	7.03589	10.9942	7.03589	7.03589	18.0377	6.21785	7.03589	7.03589	17.079	7.03589	9.54251	7.03589	7.03589	10.08	14.093	13.175	7.03589	16.1508	10.1576	14.667	13.6477	7.03589	7.03589	18.8244	7.03589	7.03589	7.03589	8.84244	7.03589	8.34313	7.03589	14.0785	11.885	7.03589	13.8565	7.03589	7.03589	7.03589	19.2426	9.41406	13.0924	11.2198
D00-19	8.02283	8.02283	20.0472	11.0577	8.02283	8.02283	12.8039	8.02283	8.02283	18.4722	9.61727	8.02283	8.02283	16.3744	8.02283	11.295	8.02283	8.02283	12.1572	15.5209	13.6985	8.02283	15.9245	11.0945	14.4882	13.815	8.02283	8.02283	18.8391	8.02283	8.02283	8.02283	8.34465	8.02283	9.23186	8.02283	13.9961	13.2427	8.02283	16.5242	8.02283	8.02283	8.02283	19.9528	10.2312	12.8492	12.1575
D00-2	6.38844	6.38844	20.429	12.7894	6.38844	6.38844	11.9481	6.38844	7.75424	17.3618	6.38844	6.38844	6.38844	16.2333	7.5114	10.5372	8.05087	6.38844	11.8766	15.071	13.6911	6.38844	14.898	6.38844	13.7567	13.323	6.38844	10.5268	18.1591	6.38844	6.38844	6.38844	8.65808	6.38844	10.2703	6.38844	13.9351	13.3774	6.38844	15.155	10.4935	7.83179	6.38844	19.571	10.3101	13.4174	12.7035
D00-20	7.14114	7.14114	20.3494	13.1599	7.14114	7.14114	11.9109	7.14114	7.14114	18.573	8.81398	7.14114	7.14114	16.5408	7.14114	10.6706	7.14114	7.14114	11.6512	15.5313	13.8455	10.4609	16.2496	11.6353	15.1705	13.8664	9.34201	7.14114	18.9075	7.14114	7.14114	7.14114	10.197	7.14114	9.40127	7.14114	15.1572	13.3589	7.14114	13.27	5.35241	10.2446	7.14114	19.6506	7.79072	14.5456	12.0987
D00-21	8.62109	8.62109	20.4795	11.6551	8.62109	8.62109	11.6958	8.62109	8.62109	18.9702	8.62109	8.62109	8.62109	15.7456	8.62109	10.336	8.62109	8.62109	10.7676	15.5496	13.2539	8.62109	15.6399	10.668	14.8847	13.8145	9.93486	8.40125	19.0919	8.62109	11.5619	8.62109	8.73596	8.62109	7.87858	8.62109	16.0245	13.4173	8.62109	16.1317	7.62745	8.62109	8.62109	19.5205	8.70002	15.1691	12.4588
D00-22	9.02515	6.91461	20.6984	13.6704	6.91461	6.91461	11.5372	6.91461	10.225	18.6475	9.33135	6.91461	6.91461	16.9282	6.78651	9.5532	6.91461	6.91461	11.9625	15.3455	14.1665	6.91461	15.2579	12.1359	15.4667	13.9514	6.91461	6.91461	19.3736	6.91461	6.91461	6.91461	10.8892	6.91461	7.87886	6.91461	13.2882	12.0764	6.91461	16.1493	6.91461	6.91461	6.91461	19.3016	10.3068	15.1455	12.0331
D00-23	7.31666	7.31666	20.7871	13.0748	7.31666	7.31666	11.9659	7.31666	9.06829	18.8139	7.31666	7.31666	7.31666	17.1623	7.31666	11.9297	7.34459	7.31666	11.9832	15.5945	13.405	7.31666	15.991	11.9913	15.1097	14.6318	7.31666	7.31666	18.8848	7.31666	7.31666	7.31666	10.8341	7.31666	10.4945	7.31666	14.144	12.8479	7.31666	15.7673	7.31666	7.31666	7.31666	19.2129	10.4258	15.8778	11.6686
D00-24	8.18411	8.18411	20.475	12.5428	8.18411	8.18411	13.839	8.18411	7.08566	19.3015	8.18411	8.18411	8.18411	17.0811	8.18411	12.2732	8.18411	8.18411	13.7343	16.63	14.6593	8.18411	17.4979	10.551	15.1632	14.8485	8.18411	8.18411	18.5982	8.18411	9.99672	8.18411	8.86416	8.18411	11.7138	8.18411	15.6354	13.0612	8.18411	15.5399	8.18411	8.18411	8.18411	19.525	10.096	14.0888	12.5663
D00-26	6.14099	6.14099	20.3702	9.18261	6.14099	6.14099	10.5513	6.14099	6.60519	18.3217	6.14099	6.14099	6.14099	15.9924	6.52325	10.2772	6.14099	6.14099	10.9197	14.9328	13.3216	6.14099	15.0324	11.7533	15.0808	13.4824	6.14099	6.14099	18.5493	6.14099	9.84382	6.14099	8.93656	7.697	9.25216	6.14099	13.7411	13.0297	8.8338	15.8189	6.14099	6.14099	6.14099	19.6298	9.08714	14.4957	11.7914
D00-27	7.4819	7.4819	20.4516	12.0182	7.4819	7.4819	12.4786	7.4819	8.68543	17.6211	7.4819	7.4819	7.4819	16.4567	7.4819	11.2803	7.4819	7.4819	10.8224	15.1831	13.989	7.4819	15.7938	10.3935	13.1601	13.0938	7.4819	7.4819	18.8102	7.4819	7.4819	7.4819	9.85758	7.4819	10.153	7.4819	14.7141	14.2942	7.4819	15.9849	7.4819	7.4819	7.4819	19.5484	10.5562	13.6392	12.3027
D00-28	7.56326	7.56326	20.5334	11.1596	7.56326	7.56326	12.2843	7.56326	7.56326	18.1738	7.56326	7.56326	7.56326	15.5333	7.56326	10.2349	7.56326	7.56326	11.7339	15.6824	12.3864	7.56326	13.8156	10.4838	14.7089	13.7916	7.56326	7.56326	19.0477	7.56326	7.56326	7.56326	9.22837	7.56326	6.44711	7.56326	12.9473	11.2127	7.56326	15.4328	7.56326	7.56326	7.56326	19.4666	9.01212	14.9699	12.1726
D00-29	8.58894	7.03525	20.7105	12.2683	7.03525	7.03525	11.5513	7.03525	7.03525	18.6882	7.03525	7.03525	7.03525	16.8219	7.01958	11.1493	7.03525	7.03525	12.1494	15.1027	13.1523	7.03525	15.7561	11.7005	14.9216	14.0103	7.03525	7.03525	19.4169	7.03525	7.03525	7.03525	9.61271	7.03525	8.96542	7.03525	14.4805	13.4336	7.03525	15.7124	7.03525	7.03525	7.03525	19.2895	8.04787	13.8181	11.1599
D00-3	6.60602	6.60602	20.3076	12.1487	6.60602	6.60602	11.6643	6.60602	8.03078	18.0412	6.60602	6.60602	6.60602	16.0417	6.60602	10.7053	6.60602	6.60602	11.639	15.9101	13.5694	6.60602	15.7258	7.58583	14.6152	13.4138	6.60602	6.60602	18.2492	6.60602	6.60602	6.60602	9.94013	6.60602	9.4156	6.60602	12.4072	12.6114	6.60602	15.627	7.44341	6.60602	6.60602	19.6924	10.2789	14.6532	13.3774
D00-30	5.6931	5.6931	20.8352	11.7285	5.6931	5.6931	11.8811	5.6931	6.2757	18.4246	5.6931	5.6931	5.6931	16.4475	7.02042	9.59038	7.77372	5.6931	11.0543	14.6232	13.353	5.6931	15.6578	10.6215	14.7283	13.3488	5.6931	5.6931	19.1522	5.6931	8.55687	5.6931	9.42483	5.6931	8.33287	5.6931	13.9754	12.5254	5.6931	16.3324	5.6931	5.6931	5.6931	19.1648	9.34537	14.4518	11.2853
D00-31	8.87264	7.40755	20.5318	10.4038	7.40755	7.40755	11.5806	7.40755	10.9753	18.8054	7.40755	7.40755	7.40755	15.9199	7.40755	9.85398	7.40755	7.40755	10.9556	14.3052	12.5879	7.40755	12.861	9.75443	14.8204	13.651	7.40755	9.9278	18.8211	7.40755	7.40755	7.40755	10.1937	7.40755	9.77269	7.40755	13.1793	12.4268	7.40755	14.006	7.40755	7.40755	7.40755	19.4682	9.03785	15.7227	12.0135
D00-32	8.62835	6.86687	20.806	11.6038	6.86687	6.86687	11.6111	6.86687	6.86687	18.0849	8.48231	6.86687	6.86687	17.0174	6.86687	10.6924	6.86687	6.86687	11.2583	14.1002	12.4969	6.86687	14.9488	7.87755	14.8593	13.0414	6.86687	6.86687	18.8366	6.86687	9.67243	6.86687	9.03918	6.86687	6.86687	6.86687	13.5669	12.6128	6.86687	13.4728	6.86687	6.86687	6.86687	19.194	9.75194	14.4261	11.1696
D00-33	7.15205	7.15205	20.4408	12.6253	7.15205	7.15205	11.7646	7.15205	7.15205	18.8609	7.15205	7.15205	7.15205	16.2992	7.15205	9.92913	7.15205	7.15205	10.2467	14.7388	10.2005	7.15205	15.3043	10.502	13.5237	13.3612	7.15205	7.15205	18.7134	7.15205	7.15205	7.15205	9.24853	7.15205	7.32798	7.15205	13.9534	11.126	7.15205	14.0681	7.15205	7.15205	7.15205	19.5592	7.31117	12.2023	11.8263
D00-34	7.33039	7.33039	21.0513	11.4727	7.33039	7.33039	12.7361	7.33039	7.33039	19.0653	7.33039	7.33039	7.33039	16.4324	7.33039	10.6699	7.33039	7.33039	12.5454	15.2382	13.6661	7.33039	16.2674	11.7465	15.1481	14.5857	7.33039	7.33039	19.4029	7.33039	10.8376	7.33039	10.3436	7.33039	7.33039	7.33039	15.4415	13.2756	7.33039	15.9488	7.33039	7.33039	7.33039	18.9487	6.11916	15.2433	12.2545
D00-35	6.72503	6.72503	21.132	13.2393	6.72503	6.72503	11.3004	6.72503	6.72503	18.4852	6.72503	6.72503	9.22667	16.788	8.48537	9.72771	6.72503	6.72503	11.0154	14.8778	13.6819	6.72503	15.1129	6.72503	13.9807	13.1329	6.72503	10.1305	18.8546	6.72503	6.72503	6.72503	9.11811	6.72503	9.21641	6.72503	15.3712	11.3382	9.74623	13.1209	6.72503	10.9183	6.72503	18.868	10.281	13.8626	11.3434
D00-36	8.0622	8.0622	20.9073	11.6602	8.27093	8.0622	11.6647	8.0622	8.0622	19.291	9.67694	8.0622	8.0622	16.6163	10.2827	8.40564	8.0622	8.0622	11.9816	16.1168	14.0412	8.0622	15.4265	11.558	15.4526	13.3705	8.0622	12.0452	19.3527	8.0622	8.0622	8.0622	10.3528	8.0622	7.14048	8.0622	13.7054	13.7736	8.0622	17.1887	8.0622	8.0622	8.0622	19.0927	9.58497	15.3771	12.7996
D00-37	7.45147	7.45147	20.8158	12.3141	7.45147	7.45147	12.9804	7.45147	6.28788	18.6694	8.83916	7.45147	7.45147	16.5675	7.45147	12.1501	7.45147	7.45147	12.7221	14.5032	13.0569	7.45147	15.3863	9.24589	14.5008	13.9745	7.45147	9.73692	18.7285	7.45147	7.45147	10.3589	10.5329	7.45147	7.45147	7.45147	13.6194	11.9451	7.45147	16.1125	7.45147	7.45147	7.45147	19.1842	10.1348	15.2365	12.5032
D00-38	8.37681	8.37681	20.9676	12.2093	8.37681	8.37681	12.4527	8.37681	9.6056	19.1763	8.37681	8.37681	8.37681	16.6104	8.37681	11.4177	8.37681	8.37681	12.3373	16.0576	13.877	8.37681	15.8756	8.37681	16.0791	14.5224	8.37681	8.37681	19.5388	8.37681	12.1973	8.37681	8.37681	8.37681	8.37681	8.37681	15.4007	13.6223	8.37681	15.468	8.37681	8.37681	8.37681	19.0324	8.55323	14.8883	12.576
D00-39	8.33155	8.33155	20.7926	12.6702	6.75866	8.33155	12.0349	8.33155	8.33155	18.8116	8.33155	8.33155	8.33155	15.847	8.33155	9.98681	8.33155	8.33155	10.9744	15.2198	12.8162	8.33155	16.1231	11.6702	15.3936	13.7726	8.33155	8.33155	19.7416	8.33155	10.1927	8.33155	9.6979	8.33155	8.33155	8.33155	13.5962	12.5921	8.33155	17.3757	7.77052	8.33155	8.33155	19.2074	8.33155	15.3393	11.4735
D00-4	7.25962	7.25962	20.3869	12.911	7.25962	7.25962	11.9331	7.25962	7.25962	18.0506	7.25962	7.25962	7.25962	16.6313	9.72589	10.8776	7.25962	7.25962	11.7584	16.2888	13.5623	7.25962	17.1535	7.25962	15.2946	12.9926	6.56385	7.25962	18.3753	7.25962	7.25962	7.25962	8.90729	7.25962	10.1777	7.25962	14.2969	12.9263	7.25962	13.2077	6.50719	7.25962	7.25962	19.6131	11.7006	12.906	11.6451
D00-40	8.39501	8.39501	20.7756	12.6794	8.39501	8.39501	9.56447	8.39501	8.39501	18.8207	8.39501	8.39501	8.39501	15.7435	8.39501	9.53196	8.39501	8.39501	10.7794	14.9929	11.6407	8.39501	16.6507	8.59503	14.8252	13.6383	7.6304	8.39501	19.4893	8.39501	8.39501	8.39501	11.7182	8.39501	8.39501	8.39501	15.2836	13.2876	8.39501	17.2619	8.39501	9.38864	8.39501	19.2244	8.39501	15.599	12.126
D00-41	7.32374	7.32374	20.7789	12.7195	7.32374	7.32374	11.8251	7.32374	11.4832	18.5246	7.32374	7.32374	7.32374	15.8397	7.32374	9.96646	7.32374	7.32374	11.6082	15.21	14.7562	7.32374	13.1584	12.6171	15.0391	13.7791	7.32374	10.658	18.9607	7.32374	7.32374	7.32374	11.4368	7.32374	8.76021	7.32374	13.7481	12.8361	7.32374	17.8425	7.32374	12.3296	7.32374	19.2211	10.207	15.0819	12.477
D00-42	7.13245	7.13245	21.1875	13.5028	7.13245	7.13245	12.7511	7.13245	11.9737	19.1733	7.13245	7.13245	7.13245	16.949	7.13245	10.3142	7.13245	7.13245	12.0203	15.5612	14.1495	7.13245	15.0612	12.4916	14.8894	14.4937	7.13245	9.62564	19.5248	7.13245	7.13245	7.13245	10.5242	7.13245	7.19362	7.13245	14.0745	12.4709	7.13245	14.5166	9.00063	7.13245	7.13245	18.8125	10.3368	15.5098	11.7966
D00-43	7.56282	7.56282	20.9557	11.6453	7.56282	7.56282	13.1781	7.56282	7.56282	18.5077	7.56282	7.56282	7.56282	16.6189	7.56282	10.9654	7.56282	7.56282	12.3808	16.1777	15.2088	7.56282	16.964	12.6054	15.7446	14.1919	7.56282	10.2924	18.9506	7.56282	7.56282	7.56282	8.77285	7.56282	8.75729	7.56282	14.4684	13.5762	10.1376	17.9195	10.0285	7.56282	7.56282	19.0443	9.91428	15.597	11.5699
D00-44	8.47304	8.47304	20.8954	13.342	8.47304	8.47304	11.5356	8.47304	8.47304	18.4174	8.47304	8.47304	8.47304	17.725	9.7867	10.8481	8.47304	8.47304	11.5165	16.15	14.7686	8.47304	16.6233	10.1813	14.5611	13.5554	12.1218	12.3338	19.4576	8.47304	8.47304	8.47304	11.3483	8.47304	8.47304	8.47304	15.6454	14.7494	8.47304	8.47304	10.195	8.47304	8.47304	19.1046	11.6269	13.6336	12.2858
D00-45	8.47319	8.47319	20.4957	12.5945	8.47319	8.47319	13.3411	8.47319	8.47319	19.0016	8.47319	8.47319	8.47319	17.1327	8.47319	12.1224	8.47319	8.47319	13.1436	16.5371	15.6657	8.47319	15.9111	8.47319	15.9752	13.8924	8.47319	8.47319	19.0521	8.47319	8.47319	10.4931	10.7901	8.47319	9.12526	8.47319	15.8769	13.4148	8.47319	15.9453	8.47319	8.47319	8.47319	19.5043	10.9666	16.5862	12.9977
D00-46	7.51403	7.51403	21.1713	11.8831	7.51403	7.51403	12.8948	7.51403	7.51403	19.1837	10.4427	7.51403	7.51403	16.9785	7.51403	11.5439	7.51403	7.51403	12.9303	15.7177	14.3833	7.51403	16.3036	11.076	15.316	14.7623	7.51403	7.51403	19.471	7.51403	7.51403	7.51403	10.8626	7.51403	8.22172	7.51403	14.6558	12.9774	7.51403	15.167	8.99585	7.51403	7.51403	18.8287	8.66541	15.4991	12.2176
D00-47	8.56752	8.56752	21.0557	11.0307	8.56752	8.56752	13.1216	8.56752	8.75367	19.4599	8.56752	8.56752	8.56752	16.7392	8.56752	11.4936	8.56752	8.56752	13.1329	16.1753	13.8777	8.56752	17.09	10.8156	15.6665	14.3268	8.56752	8.56752	19.6881	8.56752	8.56752	8.56752	10.3674	8.56752	11.258	8.56752	16.6938	13.5666	8.56752	15.0495	8.56752	8.56752	8.56752	18.9443	9.31389	15.8889	12.8436
D00-48	7.78907	7.78907	21.1187	12.7149	7.78907	7.78907	11.5805	7.78907	7.78907	18.6407	7.78907	7.78907	7.78907	17.2557	7.78907	9.77112	7.78907	7.78907	10.8909	14.6258	13.2688	7.78907	15.8869	8.86019	15.2601	13.825	7.78907	7.78907	19.1114	7.78907	12.9084	7.78907	9.02396	7.78907	7.90678	7.78907	14.8161	12.9031	7.78907	13.8679	7.78907	7.78907	7.78907	18.8813	7.82377	14.1488	11.959
D00-49	8.8267	8.8267	20.6375	12.3984	8.8267	8.8267	12.8622	8.8267	8.8267	18.8878	8.8267	8.8267	8.8267	16.0217	8.8267	10.879	9.79294	8.8267	10.406	15.4369	11.8577	8.8267	16.164	11.0992	15.3728	13.0459	8.8267	8.76818	19.2843	8.8267	11.3057	7.86754	10.4164	8.8267	8.53692	8.8267	13.8886	13.0735	8.8267	16.2773	8.8267	8.8267	8.8267	19.3625	9.41988	14.6954	12.0277
D00-5	7.19912	7.19912	20.4333	12.4569	7.19912	7.19912	12.2765	7.19912	9.63291	18.4816	7.19912	7.44704	7.19912	16.481	7.19912	10.1	7.19912	7.19912	9.25576	15.5277	12.5586	7.19912	15.4273	11.2438	13.448	11.7866	12.0502	7.19912	18.675	7.19912	9.83182	7.19912	9.17236	7.19912	9.38487	7.19912	13.075	11.7476	7.19912	15.4989	7.19912	8.77976	7.19912	19.5667	10.4139	14.8986	11.906
D00-50	9.49138	9.49138	20.4709	13.2605	9.50571	9.49138	12.7436	9.49138	10.0731	19.2104	9.49138	9.49138	9.49138	16.3965	9.49138	10.8163	9.49138	9.49138	11.5642	14.887	13.5066	9.49138	14.7013	12.147	15.6002	13.2818	9.49138	9.49138	19.5344	9.49138	9.49138	9.49138	10.0287	9.49138	9.49138	9.49138	14.6317	13.4415	9.49138	17.679	9.49138	9.49138	9.49138	19.5291	9.49138	15.7761	12.6893
D00-51	7.96596	7.96596	20.6708	10.3794	7.96596	7.96596	12.7263	7.96596	7.96596	18.5639	7.96596	7.96596	7.96596	15.9139	8.71614	12.3307	7.96596	7.96596	12.7184	15.099	13.1303	7.96596	15.2852	11.36	14.2494	13.7432	7.96596	7.96596	19.1535	7.96596	7.96596	7.96596	8.82224	7.96596	9.43041	7.96596	14.0314	10.7556	7.96596	14.5795	8.46028	7.96596	7.96596	19.3292	8.76902	14.5574	12.3043
D00-53	7.69971	7.69971	20.871	13.5756	7.69971	10.6515	12.2525	7.69971	7.69971	19.135	7.69971	7.69971	7.69971	16.0959	7.69971	11.2001	7.69971	7.69971	12.4568	15.4345	13.2858	7.69971	15.9951	12.0589	13.6549	14.1867	7.69971	7.69971	19.1378	7.69971	7.69971	7.69971	9.37792	7.69971	7.69971	7.69971	12.2111	12.6537	7.69971	16.3487	7.69971	7.69971	7.69971	19.129	10.5992	15.3088	12.0638
D00-54	7.02942	7.02942	21.0577	11.3154	7.02942	7.02942	11.8802	7.02942	7.02942	18.1394	7.02942	7.02942	7.02942	16.9679	7.02942	10.3303	7.02942	7.02942	11.0875	14.8927	14.0233	7.02942	15.0192	10.923	14.7238	12.6145	7.02942	7.02942	18.8313	7.02942	7.02942	7.02942	7.73284	7.02942	7.02942	7.02942	13.7933	13.5969	7.02942	15.9788	7.02942	10.1488	7.02942	18.9423	9.49373	14.0933	11.7271
D00-55	7.2412	7.2412	20.6905	12.112	7.2412	7.2412	11.7116	7.2412	7.2412	18.4998	9.17773	7.2412	7.2412	16.0696	7.2412	11.4097	7.2412	7.2412	11.2545	15.3763	12.5604	7.2412	15.5493	9.76978	14.8614	13.607	7.2412	7.2412	18.7392	7.2412	7.2412	7.2412	10.2534	7.2412	8.99082	7.2412	13.212	10.1987	7.2412	16.7802	7.2412	7.2412	7.2412	19.3095	10.3804	13.9525	12.8015
D00-56	7.93361	7.93361	20.6589	13.0283	7.93361	7.93361	11.6435	7.93361	7.93361	18.0739	9.83424	7.58559	7.93361	17.569	9.27046	11.1373	7.93361	7.93361	11.7229	14.9541	13.297	7.93361	16.3634	7.93361	14.8629	13.5227	7.93361	7.93361	18.6464	7.93361	7.93361	7.93361	10.0848	7.93361	9.48145	7.93361	14.8352	14.1051	7.93361	14.0958	7.93361	7.93361	7.93361	19.3411	11.7584	11.9959	12.3118
D00-57	7.3118	7.3118	20.581	11.3785	7.3118	7.3118	11.9249	7.3118	7.3118	18.1077	7.3118	7.3118	7.3118	15.7091	7.3118	11.2317	7.3118	7.3118	11.3698	14.4393	11.8232	7.3118	14.3279	10.5681	13.484	12.8633	7.3118	7.3118	18.4802	7.3118	7.3118	7.3118	8.21534	7.3118	9.52054	7.3118	14.4429	11.7412	7.3118	16.0407	7.3118	12.5987	7.3118	19.419	8.87246	13.4968	11.7539
D00-58	8.7852	7.48782	20.7482	11.4707	7.48782	7.48782	12.3535	7.48782	7.48782	18.5174	7.48782	7.48782	7.48782	17.2503	7.48782	11.2399	7.48782	7.48782	11.7595	14.8815	13.2634	7.48782	15.7513	7.48782	15.1793	13.8866	7.48782	7.48782	19.0916	7.48782	7.48782	7.48782	10.1715	7.48782	9.70856	7.48782	15.2357	14.0837	7.48782	14.4997	7.48782	7.48782	7.48782	19.2518	7.48782	12.82	12.0322
D00-59	8.24168	8.24168	19.9065	12.2459	8.24168	8.24168	11.7409	8.24168	10.4029	18.0484	8.24168	8.24168	8.24168	15.4973	8.24168	9.9421	8.24168	8.24168	11.5501	14.7891	13.5664	8.24168	14.3922	10.5557	14.5467	12.4644	8.24168	8.24168	19.0382	8.24168	8.24168	8.24168	8.04308	8.24168	11.1513	8.24168	12.4438	12.4379	8.24168	15.9234	8.24168	8.24168	8.24168	20.0935	8.24168	14.6442	12.4438
D00-6	7.85605	6.48909	20.2417	11.034	6.48909	6.48909	11.5739	6.48909	6.48909	17.9209	7.36005	6.48909	6.48909	16.7114	6.48909	9.4423	6.48909	6.48909	10.8524	14.4839	12.8724	6.48909	15.4222	11.1654	13.5766	12.5496	6.48909	6.48909	18.2809	6.48909	6.48909	5.57674	6.48909	6.48909	9.30788	6.48909	15.4543	12.4941	6.48909	14.2176	7.70954	7.90965	6.48909	19.7583	9.86994	12.2565	12.2546
D00-60	8.28622	8.28622	20.3894	12.9796	8.28622	8.28622	12.2001	8.28622	9.48946	17.5956	8.28622	8.28622	8.28622	16.6646	8.28622	10.9383	8.28622	8.28622	8.81243	14.4796	13.3085	8.28622	13.9926	8.28622	13.9775	12.8528	8.28622	9.3428	18.6608	8.28622	9.13878	8.28622	8.1695	8.28622	9.89032	8.28622	14.9757	12.6597	8.28622	12.5889	8.28622	8.28622	8.28622	19.6106	7.89347	14.0874	10.5456
D00-61	6.76093	6.76093	20.6251	12.4621	6.76093	6.76093	10.694	6.76093	8.4487	18.3438	6.76093	6.76093	6.76093	16.024	6.76093	9.53413	9.13451	6.76093	10.8235	14.8196	12.7672	6.76093	15.427	8.98883	14.7146	12.9156	6.76093	6.76093	18.8116	6.76093	10.0836	6.76093	10.5279	6.76093	6.08845	6.76093	13.0387	11.6945	6.76093	14.7107	6.76093	9.98667	6.76093	19.3749	8.9621	14.8799	11.8141
D00-62	7.15963	7.15963	20.3887	13.5106	7.15963	7.15963	12.436	7.15963	15.2208	17.8727	7.15963	7.15963	7.15963	16.1048	7.15963	7.60463	7.15963	7.15963	11.9113	14.86	15.5336	7.15963	13.3405	13.0575	15.1863	13.9306	7.15963	7.15963	18.9411	7.15963	7.15963	6.46643	9.42312	7.15963	9.78542	7.15963	14.5831	12.4378	7.15963	14.8171	7.15963	15.1035	7.15963	19.6113	10.3398	15.0053	12.5008
D00-63	5.99519	5.99519	20.145	12.5586	5.99519	5.99519	11.8696	5.99519	9.04084	17.6969	5.99519	5.99519	5.99519	16.2359	8.85342	11.419	5.99519	5.99519	11.4978	15.0735	12.368	5.99519	15.3375	10.9659	13.9774	13.4123	5.99519	5.99519	18.2713	5.99519	5.99519	5.99519	10.895	5.99519	9.38539	5.99519	15.0007	12.908	5.99519	13.2879	5.99519	5.99519	5.99519	19.855	9.89113	13.1897	11.9879
D00-64	7.08888	7.08888	20.0458	11.512	7.08888	7.08888	11.1547	7.08888	9.30933	18.3814	8.52744	7.08888	7.08888	15.8493	8.1197	9.05195	7.08888	7.08888	10.584	15.9374	13.2959	7.08888	15.3679	12.0662	13.3724	12.3459	7.08888	7.08888	18.1706	7.08888	7.08888	7.08888	9.24518	7.08888	9.33155	7.08888	13.2002	12.8616	7.08888	14.0474	7.08888	7.08888	7.08888	19.9542	8.33392	15.3275	11.6407
D00-65	6.95157	6.95157	19.9198	12.1483	6.95157	6.95157	11.9951	6.95157	6.95157	17.6561	6.95157	6.95157	6.95157	16.4249	6.39589	11.2472	6.95157	6.95157	6.95157	14.6214	11.7685	6.95157	15.0739	6.95157	13.1132	12.1412	6.95157	6.95157	18.4511	6.95157	6.95157	6.95157	11.0637	6.95157	9.80591	6.95157	13.5008	12.2146	6.95157	15.1886	10.1421	8.20303	6.95157	20.0802	8.53258	14.1704	12.705
D00-66	7.23231	7.23231	20.1196	10.9911	7.23231	7.23231	11.2289	7.23231	8.61725	18.5955	9.36809	7.23231	7.23231	16.0973	7.23231	9.89599	7.23231	7.23231	11.6228	14.9423	13.1358	7.23231	14.9698	12.2438	14.5515	13.0953	7.23231	7.23231	19.0023	7.23231	7.23231	7.23231	9.68556	7.23231	9.18526	7.23231	14.4033	11.245	7.23231	16.5487	7.23231	7.23231	7.23231	19.8804	10.683	14.1488	11.7762
D00-67	7.34521	7.34521	19.9003	12.8657	7.34521	7.34521	13.4521	7.34521	7.34521	19.4004	7.34521	7.34521	7.34521	16.7061	7.34521	12.6748	7.34521	7.34521	13.1042	15.9703	14.895	7.34521	17.1246	7.34521	15.2617	14.2521	7.34521	7.34521	18.7505	7.34521	7.34521	7.34521	9.70059	7.34521	12.0525	7.34521	15.0058	13.3924	7.34521	16.2624	7.34521	7.34521	7.34521	20.0997	10.8631	15.3246	13.6704
D00-68	8.09895	8.09895	20.1572	12.1609	8.09895	8.09895	13.0195	8.09895	8.31174	17.9846	8.09895	8.09895	8.09895	16.6262	8.88019	12.1774	8.09895	8.09895	13.1672	14.809	13.3971	8.09895	15.4292	10.5867	14.133	13.3159	10.7146	10.6321	18.8216	8.09895	10.0015	8.09895	10.4478	8.09895	11.8922	8.09895	13.8551	14.1505	8.09895	16.0415	8.09895	8.09895	8.09895	19.8428	8.83435	14.0119	13.7034
D00-69	7.68684	7.68684	19.825	12.7692	7.68684	7.68684	12.0721	7.68684	7.29989	18.3661	7.68684	7.68684	7.68684	15.8222	7.68684	10.8814	7.68684	7.68684	11.1399	14.9143	14.2357	7.68684	15.5272	11.2744	15.322	12.6108	7.68684	7.68684	18.5899	7.68684	8.82323	7.68684	7.12248	7.68684	10.8468	7.68684	13.9076	12.076	7.68684	16.3345	7.68684	7.68684	7.68684	20.175	7.68684	14.9575	12.6587
D00-7	7.5771	7.5771	20.3185	9.08372	7.5771	7.5771	11.2088	7.5771	7.5771	17.971	7.5771	7.5771	7.5771	15.651	7.5771	10.8279	7.5771	7.5771	11.3869	15.3002	11.4301	7.5771	14.2496	7.5771	14.1688	13.0193	7.5771	7.5771	18.4617	7.5771	7.5771	7.5771	10.1599	7.5771	7.72159	7.5771	12.8824	11.6259	7.5771	15.3733	7.5771	7.5771	7.5771	19.6815	8.18895	14.9579	13.092
D00-70	8.80198	8.80198	19.9825	11.4084	8.80198	8.80198	12.4315	8.80198	9.98568	18.1531	8.80198	8.80198	8.80198	16.4195	8.80198	10.7411	8.80198	8.80198	11.6301	14.9452	12.9742	8.80198	14.413	8.80198	14.0398	12.8669	8.80198	8.80198	18.7344	8.80198	9.96636	8.80198	7.77763	9.81339	10.3946	8.80198	12.858	12.3503	8.80198	16.1458	9.33571	8.80198	8.80198	20.0175	8.80198	14.9785	12.2549
D00-71	8.35139	8.35139	20.0026	12.7507	8.35139	8.35139	11.2773	8.35139	9.75714	18.2037	8.35139	8.35139	8.35139	16.4202	8.35139	10.5907	8.35139	8.35139	11.2899	14.2163	10.7163	8.35139	15.5055	12.4839	14.6337	13.2631	8.35139	8.35139	18.7422	8.35139	8.35139	8.35139	10.0539	8.35139	8.35139	8.35139	12.8674	12.324	8.35139	14.7036	8.35139	8.35139	8.35139	19.9974	9.64115	15.1815	12.4245
D00-72	10.6889	8.62353	20.0791	13.2839	8.62353	8.62353	13.5601	8.62353	8.62353	19.0551	8.62353	8.62353	8.62353	17.0996	8.62353	11.9431	8.62353	8.62353	12.9113	17.0839	13.9536	8.62353	16.8674	10.4259	14.6177	14.4358	8.62353	8.62353	18.6078	8.62353	8.62353	8.62353	8.62353	8.62353	12.1257	8.62353	15.0809	15.3053	8.62353	13.4294	8.62353	11.2195	8.62353	19.9209	11.1254	13.0119	13.1194
D00-73	11.3345	11.3345	20.033	15.5713	11.3345	11.3345	15.6681	11.3345	16.1795	20.1658	11.3345	11.3345	11.3345	19.0619	11.3345	14.4752	11.3345	11.3345	16.0123	18.5222	15.6859	11.3345	17.6817	11.3345	16.9808	16.4869	11.3345	11.3345	19.983	11.3345	11.3345	11.3345	11.3345	11.3345	12.5819	11.3345	16.515	15.1585	11.3345	15.7036	11.3345	13.1867	11.3345	19.967	14.3396	16.834	14.7433
D00-74	6.38096	6.38096	20.5029	12.2152	6.38096	6.38096	11.6646	6.38096	6.38096	17.4565	6.38096	6.38096	6.38096	15.7738	9.3656	10.9055	6.38096	6.38096	11.1721	15.2198	13.6817	6.38096	15.6063	9.86448	14.2878	13.7232	6.38096	6.38096	18.229	6.38096	6.38096	9.46705	8.57423	6.38096	10.1802	6.38096	13.4831	12.6671	6.38096	13.2676	6.38096	6.38096	6.38096	19.4971	10.5461	14.069	12.3797
D00-75	6.81865	6.81865	19.9304	12.1351	6.81865	6.81865	12.549	6.81865	9.94733	18.091	8.3516	6.81865	6.81865	16.0633	6.81865	11.8479	6.81865	6.81865	12.4617	15.7126	13.0457	6.81865	15.0814	8.72703	15.235	13.8868	6.81865	6.81865	17.8269	6.81865	8.73264	6.81865	9.65144	6.81865	10.4813	6.81865	12.6641	13.7363	6.81865	13.8845	6.81865	6.81865	6.81865	20.0696	10.8467	13.8405	12.5936
D00-76	5.42599	5.42599	19.9887	12.2278	5.42599	5.42599	10.7721	5.42599	6.91913	17.7475	7.28989	5.71156	5.42599	16.1534	5.42599	10.5939	5.42599	5.42599	10.8055	14.9043	13.6168	5.42599	14.7012	11.8238	14.6465	12.8332	5.42599	5.42599	17.8549	5.42599	5.42599	5.42599	8.62552	5.42599	9.65695	5.42599	14.2025	12.0345	5.42599	15.6713	5.42599	9.29481	5.42599	20.0113	10.0441	13.8782	12.2082
D00-77	7.11514	7.11514	20.1214	11.2166	7.11514	7.11514	11.4189	7.11514	7.11514	18.4232	7.11514	7.11514	7.11514	15.5731	8.71539	10.5676	7.11514	7.11514	10.5509	15.217	13.2758	7.11514	15.674	11.5208	14.9446	13.2596	9.9471	7.11514	18.6513	7.11514	7.11514	7.11514	10.0735	7.11514	9.80707	7.11514	13.412	12.7074	7.11514	16.4264	7.11514	7.11514	7.11514	19.8786	9.64795	14.2234	13.1596
D00-78	8.24341	8.24341	19.9331	11.5442	8.24341	8.24341	12.5311	8.24341	8.24341	18.9601	8.24341	8.24341	8.24341	16.2076	8.24341	11.4644	8.24341	8.24341	12.1238	16.2418	13.3785	8.24341	15.8878	8.24341	15.6607	13.4455	8.24341	10.8824	18.7047	8.24341	8.24341	10.1295	10.5367	8.24341	11.1341	8.24341	15.3434	14.4772	8.24341	14.739	8.24341	8.24341	8.24341	20.0669	9.27145	15.3816	14.4342
D00-79	7.34515	7.34515	20.0811	10.8118	7.34515	7.34515	11.271	7.34515	7.34515	18.0916	7.34515	7.34515	7.34515	15.7831	7.34515	10.0214	7.34515	7.34515	10.7137	15.0484	12.8483	7.34515	15.3606	11.2296	14.4746	12.6269	7.34515	7.34515	18.2007	7.34515	9.11297	7.34515	8.54184	7.34515	8.30057	7.34515	12.5305	12.5557	7.34515	15.6888	7.34515	7.34515	7.34515	19.9189	7.34515	14.5898	12.8039
D00-8	7.22981	7.22981	20.2324	12.312	7.22981	7.22981	10.9416	7.22981	7.22981	18.4142	7.22981	7.22981	7.22981	15.6395	7.82566	8.51868	7.22981	7.22981	10.793	15.8572	12.2109	7.22981	14.5549	11.4849	14.9136	12.5045	7.22981	10.0189	18.7324	7.22981	10.6558	7.22981	9.58089	7.22981	9.76387	7.22981	13.6754	11.8148	7.22981	17.3354	7.97384	7.22981	7.22981	19.7676	9.65135	13.7279	13.3895
D00-80	10.3981	11.8708	20.1124	10.3981	10.3981	10.3981	14.1902	10.3981	10.3981	19.4563	10.3981	10.3981	10.3981	17.0151	10.3981	13.6249	10.3981	10.3981	15.0077	14.5386	11.0404	10.3981	13.9176	11.678	13.881	13.6593	10.3981	10.3981	18.3657	10.3981	10.3981	10.3981	12.2542	10.3981	13.2791	10.3981	11.7821	10.3981	10.3981	16.0861	10.3981	10.3981	10.3981	19.8876	11.4639	14.9076	14.5243
D00-81	7.52913	7.52913	20.5808	10.9529	8.5162	7.52913	11.0816	7.52913	8.17201	18.3847	7.52913	7.52913	7.52913	15.0601	7.52913	9.64759	7.52913	7.52913	10.9894	14.265	14.0692	7.52913	15.1059	7.52913	13.4934	12.9501	7.52913	14.076	18.1837	7.52913	7.52913	7.52913	8.2318	7.52913	8.21538	7.52913	15.0686	13.4508	7.52913	14.2646	7.52913	7.52913	7.52913	19.4192	7.59511	15.1464	11.3052
D00-9	7.76766	7.76766	19.8808	11.1975	7.76766	7.76766	11.7757	7.76766	7.76766	17.8064	7.76766	7.76766	7.76766	15.2741	7.76766	11.163	7.76766	7.76766	10.8474	14.5456	10.984	7.76766	13.8678	11.5379	15.5126	12.3108	7.76766	7.76766	18.6006	7.76766	7.76766	7.76766	9.26261	7.76766	9.22878	7.76766	14.9136	12.7459	7.76766	15.0162	7.76766	7.76766	7.76766	20.1192	6.87529	13.8343	12.4394
D01-1	8.11955	8.11955	20.4635	11.8882	8.11955	13.1387	12.5391	8.11955	16.8422	17.3507	17.4412	8.11955	8.11955	17.3346	8.11955	11.114	17.4343	8.11955	11.4763	15.5662	14.4305	8.11955	16.2511	8.11955	13.9732	15.5055	12.1697	8.11955	19.0989	11.4108	10.8902	8.11955	10.5072	9.71609	11.3683	8.11955	14.3433	11.3547	8.11955	15.6757	8.90304	8.11955	8.11955	19.5365	10.6743	15.1272	11.7073
D01-10	8.05482	8.05482	20.1757	13.9987	8.05482	8.05482	13.2067	8.05482	16.473	16.2104	14.6224	8.05482	8.05482	17.5485	8.05482	10.03	8.05482	8.05482	11.6852	15.5103	15.1637	8.05482	11.8161	12.7133	14.2335	15.6812	11.907	8.05482	19.703	8.52715	11.8748	8.05482	8.05482	8.05482	10.98	8.05482	14.7506	11.3321	8.05482	16.7052	8.05482	10.5064	8.05482	19.8243	10.0316	12.3885	12.6943
D01-11	7.78744	7.78744	20.4584	10.3981	7.78744	12.488	13.6538	7.78744	14.7855	16.0739	14.8495	7.78744	7.78744	17.5597	7.78744	12.5454	16.0198	7.78744	13.5954	15.2074	14.4963	7.78744	15.6293	7.78744	15.1418	13.9965	7.78744	7.78744	18.9664	9.37777	7.78744	12.0759	8.84829	7.78744	11.633	7.78744	14.4186	12.5014	7.78744	15.542	7.78744	7.78744	7.78744	19.5416	10.0739	11.4001	12.782
D01-12	4.98123	4.98123	20.4715	12.7322	4.98123	7.58963	12.2278	7.17964	15.0096	16.6729	14.1529	4.98123	4.98123	17.3222	8.97905	10.2511	15.1289	4.98123	12.2746	15.4878	14.264	4.98123	15.0269	10.9921	14.1497	14.4882	8.84799	4.98123	18.9279	10.0456	9.99172	4.98123	9.77345	4.98123	10.57	4.98123	14.1983	11.6118	4.98123	17.1899	10.2143	10.6829	4.98123	19.5285	10.9534	11.5318	11.9237
D01-13	6.7369	6.7369	20.5553	13.8527	11.6567	9.28557	12.3688	8.84544	15.7393	17.4918	14.9469	6.7369	6.7369	17.4675	6.7369	11.564	11.852	6.7369	12.4738	15.72	14.3506	6.7369	14.4413	8.55628	15.1855	14.5091	9.64649	6.7369	19.046	8.37613	11.9458	12.1633	8.89034	6.7369	10.0308	6.7369	14.9241	13.1612	6.7369	17.0529	9.7993	9.53029	6.7369	19.4447	10.9601	11.6886	12.4685
D01-14	6.76187	6.76187	20.4446	14.0843	6.76187	8.41421	12.0078	6.76187	16.2152	16.8697	14.1304	6.76187	6.76187	17.8445	6.76187	10.6463	6.76187	6.76187	11.8985	15.7396	14.1003	6.76187	13.5967	11.8121	14.2892	14.6101	6.76187	6.76187	19.2756	6.76187	10.4996	6.76187	10.0793	6.76187	10.2297	6.76187	15.0759	12.0772	6.76187	16.0636	6.76187	6.76187	6.76187	19.5554	12.2687	6.76187	11.9601
D01-15	7.08536	7.08536	20.6043	13.8673	7.08536	7.08536	11.2973	7.08536	15.5748	15.5173	15.9219	7.08536	7.08536	17.0308	9.37585	7.13275	12.7947	7.08536	10.7245	15.6216	14.7385	7.08536	13.7129	10.2196	14.8209	14.608	7.08536	7.08536	19.117	11.3363	7.08536	7.08536	11.2166	7.08536	9.33169	7.08536	15.3266	11.9508	7.08536	16.5552	7.08536	8.96291	7.08536	19.3957	9.23082	7.08536	11.8878
D01-16	7.80274	7.80274	20.6364	14.4292	7.80274	7.80274	12.0537	7.80274	15.4412	15.7002	16.0429	7.80274	7.80274	17.2147	13.43	7.80274	14.8956	7.80274	11.2995	16.0771	15.1069	7.80274	15.9526	12.0226	14.774	15.1586	7.80274	7.80274	19.6323	10.2647	7.80274	10.8673	9.15909	7.80274	10.7087	7.80274	13.7637	13.2101	7.80274	18.5012	7.80274	7.80274	7.80274	19.3636	12.1922	12.5067	11.9531
D01-17	8.18517	8.18517	20.5145	12.9149	8.18517	10.1641	13.629	8.18517	16.0594	18.0669	10.1649	8.18517	8.18517	17.643	9.75803	11.3972	10.9088	8.18517	13.1092	16.0454	15.2244	8.18517	14.3377	11.4014	14.3777	15.0815	8.18517	8.18517	19.3492	8.31387	8.18517	10.6255	10.3885	8.18517	10.7844	8.18517	15.7795	12.1131	8.18517	15.4865	8.18517	8.18517	8.18517	19.4855	11.0425	11.8451	12.2441
D01-18	8.96347	6.98415	20.7021	13.528	6.98415	9.03783	13.1106	6.98415	14.8807	17.9939	9.60951	6.98415	6.98415	17.4455	6.98415	12.3565	8.53886	6.98415	12.7984	15.156	13.4753	6.98415	15.4884	11.5726	14.5618	15.1632	6.98415	6.98415	19.6542	5.58362	6.98415	6.98415	11.1994	6.98415	10.0755	6.98415	14.8391	13.1858	6.98415	18.2082	9.44422	11.1466	6.98415	19.2979	10.8627	8.23654	13.0516
D01-19	7.92605	7.92605	20.7067	13.0606	7.92605	8.34445	13.2193	7.92605	15.6947	18.0524	13.4125	7.92605	7.92605	18.1904	7.92605	13.05	14.1115	7.92605	12.9129	16.1399	14.3149	7.92605	16.4872	9.78904	15.9413	15.281	7.92605	7.92605	19.2469	10.6305	7.92605	7.92605	11.4777	7.92605	10.579	7.92605	15.4894	13.8419	7.92605	15.9925	6.13087	7.92605	7.92605	19.2933	11.3	14.8199	12.5589
D01-2	8.09796	8.09796	20.3065	13.3904	8.09796	10.698	12.5375	8.09796	15.5408	17.3799	13.9159	8.09796	8.09796	18.0994	8.09796	11.3674	14.5133	8.09796	12.6303	16.1393	15.2188	8.09796	15.4516	8.09796	15.4906	15.2079	10.7202	8.09796	19.3734	8.09796	8.09796	8.09796	11.5707	8.09796	10.8632	8.09796	14.18	12.9391	8.09796	17.8526	8.09796	8.09796	8.09796	19.6935	10.8967	11.6836	12.996
D01-20	6.34979	6.34979	20.6316	13.5782	6.34979	8.00952	12.286	6.34979	16.6808	17.8968	12.7748	6.34979	6.34979	17.8453	7.59313	11.4772	11.8019	6.34979	13.1401	15.3916	13.6804	6.34979	13.8285	6.34979	15.0505	14.8989	12.2871	6.34979	19.2042	8.57265	11.0614	10.4364	9.67869	6.34979	10.5796	6.34979	14.4736	11.3779	6.34979	16.0289	10.161	9.46884	6.34979	19.3684	11.9786	12.2428	12.3634
D01-21	8.57756	8.57756	20.6744	14.9458	8.57756	10.6027	14.229	8.57756	19.1802	19.849	13.0205	8.57756	8.57756	19.0012	8.57756	14.2009	13.3302	8.57756	14.3696	16.4025	15.9076	8.57756	15.9331	10.5009	16.3485	14.9244	11.3874	8.57756	19.1322	6.87187	8.57756	8.57756	12.1424	8.57756	12.4419	8.57756	15.6091	11.565	8.57756	17.084	8.57756	8.57756	8.57756	19.3256	12.9296	15.6867	12.9555
D01-22	8.35273	8.35273	20.8409	14.3628	8.35273	8.35273	13.4202	9.964	15.6541	19.045	13.4552	8.35273	8.35273	17.8754	8.35273	12.4521	12.7538	8.35273	14.4189	16.861	15.4623	8.35273	15.5083	11.6721	15.6829	15.2227	8.35273	8.35273	20.0502	8.35273	8.35273	8.35273	10.2998	8.35273	8.26711	8.35273	15.4785	12.9285	8.35273	14.6557	8.35273	8.35273	8.35273	19.1591	12.4536	13.2468	13.7561
D01-23	8.43593	8.43593	20.8289	13.613	8.43593	8.43593	12.4184	8.43593	15.4	18.5899	11.8789	8.43593	8.43593	17.7949	8.65827	10.4426	12.6977	10.7502	11.6151	15.9929	15.6707	8.43593	13.1279	8.43593	15.6937	14.6179	8.43593	8.43593	19.8555	9.3897	10.4858	8.43593	9.86318	8.43593	8.94404	8.43593	13.7781	8.43593	8.43593	18.1389	8.43593	9.59226	8.43593	19.1711	10.7306	13.1343	12.9545
D01-24	7.40829	7.40829	20.7561	13.4444	7.40829	7.40829	11.8533	7.40829	15.6314	18.6204	12.664	7.40829	7.40829	17.1355	7.40829	12.0351	13.4695	7.40829	12.1993	15.7137	14.3738	7.40829	13.6975	9.75659	15.2991	14.5034	7.40829	7.40829	19.2311	10.0907	7.40829	7.40829	10.7208	7.40829	7.2898	7.40829	13.5417	12.1027	7.40829	16.4215	8.68956	9.96546	7.40829	19.2439	9.67739	14.779	11.3733
D01-25	6.53317	6.53317	20.7009	14.3259	6.53317	9.7964	11.2752	8.15028	15.5727	16.2554	14.1099	6.53317	6.53317	17.4923	6.53317	10.1436	13.9835	6.53317	11.2581	15.1868	14.0842	6.53317	13.7537	9.63981	14.4952	15.2289	6.53317	6.53317	18.8325	10.4434	11.9151	8.84155	10.5294	6.53317	8.00357	6.53317	15.5035	10.1055	6.53317	16.7518	7.98523	8.7516	6.53317	19.2991	7.86083	13.0861	11.7485
D01-26	7.08475	7.08475	21.0235	12.5956	7.08475	7.08475	12.4322	7.08475	15.5503	16.8727	12.0396	7.08475	7.08475	17.6908	7.08475	12.5272	12.3691	7.08475	12.4569	15.9539	14.5446	7.08475	14.2421	10.4492	14.482	15.1889	7.08475	7.08475	19.3643	8.73139	7.08475	7.08475	8.55157	7.08475	10.0003	7.08475	15.5069	10.5146	7.08475	17.8359	7.08475	12.3109	7.08475	18.9765	9.13926	11.9435	12.2416
D01-27	7.51084	7.51084	20.7962	13.569	7.51084	7.73733	12.0107	7.51084	14.4104	16.809	14.0577	7.51084	7.51084	17.2954	7.51084	9.11463	13.4985	7.51084	12.57	15.2036	15.275	7.51084	14.7974	11.6095	14.1641	15.306	7.51084	7.51084	19.3802	8.95255	10.0478	9.88387	11.0858	7.51084	7.51084	7.51084	15.2456	7.51084	7.51084	18.0307	7.51084	7.51084	7.51084	19.2038	6.97376	13.6067	12.3376
D01-28	7.98558	7.98558	20.9847	12.818	7.98558	7.98558	13.2217	7.98558	16.6068	19.4251	12.5002	7.98558	7.98558	17.3648	7.98558	10.9592	11.7859	7.98558	12.7198	16.3162	14.8415	7.98558	15.3994	13.3173	15.714	15.1278	11.9992	7.98558	19.7642	7.98558	7.98558	7.98558	10.1338	9.7271	7.98558	7.98558	14.7108	12.4255	10.8237	17.1183	7.98558	7.98558	7.98558	19.0153	7.98558	13.8747	10.7184
D01-29	7.4174	7.4174	21.3613	13.6452	7.4174	12.0503	12.4355	7.4174	16.5773	17.8376	13.7768	7.4174	7.4174	18.4194	11.1174	11.2831	12.4883	7.4174	11.8686	15.3622	15.6858	7.4174	16.2451	9.76319	14.7421	14.0531	7.4174	7.4174	19.9712	7.82944	7.4174	10.6964	10.6227	7.4174	10.3115	7.4174	14.4939	12.4342	7.4174	17.2801	7.4174	7.4174	7.4174	18.6387	12.0895	12.5481	12.5908
D01-3	7.919	7.919	20.242	13.3648	7.919	10.6625	12.1771	7.919	16.0345	17.0578	13.154	7.919	7.919	17.3855	7.919	10.6111	15.4677	7.919	11.431	15.4908	14.4373	7.919	15.0291	7.919	14.0303	14.4628	7.919	7.919	19.1235	9.12003	7.919	9.8493	10.253	7.919	10.0963	7.919	13.0228	10.9769	7.919	14.4973	9.11151	7.919	7.919	19.758	8.35545	13.7392	10.6964
D01-30	11.0003	8.03116	20.5405	15.1552	8.03116	8.03116	14.2527	8.03116	15.557	17.4211	14.9478	8.03116	8.03116	18.3857	8.03116	13.6406	13.1406	8.03116	14.0376	16.2457	14.9894	8.03116	16.0617	8.03116	15.1571	15.1939	10.8754	8.03116	19.7963	9.2196	8.03116	8.03116	9.68754	8.03116	10.6694	8.03116	14.683	14.0063	8.03116	16.2185	8.03116	8.03116	8.03116	19.4595	13.6809	10.2457	13.1194
D01-31	11.9115	11.9115	20.7838	16.6296	11.9115	11.0007	18.0252	11.9115	15.8995	19.7015	11.9849	11.9115	11.9115	20.4271	11.9115	17.1728	15.2766	11.9115	17.8677	17.2654	16.8476	11.9115	16.9377	14.9818	16.0856	16.5201	11.9115	11.9115	20.986	12.723	11.9115	11.9115	11.9115	11.9115	14.5125	11.9115	18.5149	11.9115	11.9115	16.7232	11.9115	11.9115	11.9115	19.2162	15.36	13.0003	16.0528
D01-32	7.36737	7.36737	20.7511	13.5199	6.57118	7.36737	12.7975	7.36737	14.759	17.8832	12.2887	7.36737	7.36737	18.0185	7.36737	12.2652	13.1765	7.36737	13.1094	15.4095	13.6523	7.36737	14.1547	12.3092	15.1975	15.4572	10.9823	7.36737	19.657	9.62612	11.141	7.36737	11.2486	7.36737	6.93405	7.36737	15.3027	13.3505	7.36737	15.5686	9.84109	7.36737	7.36737	19.2489	9.31593	13.4191	12.8122
D01-33	7.73005	7.73005	20.9681	14.3782	7.73005	7.73005	13.0894	7.73005	16.7396	18.3226	14.7148	7.73005	7.73005	18.0895	9.82337	9.93027	15.9674	7.73005	13.2135	16.1069	15.3484	7.73005	14.8845	9.97467	15.1589	14.9824	10.8055	7.73005	19.9942	11.4955	7.73005	10.1167	11.0483	7.73005	9.44423	7.73005	14.1705	13.4635	11.5136	17.5571	7.73005	7.73005	7.73005	19.0319	11.3921	14.8922	10.2957
D01-34	7.51451	7.51451	21.0902	12.3743	7.51451	11.0222	12.2857	7.51451	16.6973	17.6778	13.3023	7.51451	7.51451	17.8663	9.45241	10.409	15.9698	7.51451	7.51451	15.9549	14.9499	7.51451	14.0787	12.1404	13.8074	15.239	7.51451	7.51451	19.7829	9.08174	7.51451	7.51451	9.07491	7.51451	7.51451	7.51451	14.4787	12.9923	7.51451	16.8099	10.6855	10.3104	7.51451	18.9098	9.87478	14.8861	11.849
D01-35	9.71163	7.37346	21.1506	14.2517	7.37346	7.37346	12.032	7.37346	16.155	18.1345	13.6271	7.37346	7.37346	18.2355	7.37346	11.5004	10.8582	7.37346	12.6538	15.3737	14.7174	7.37346	14.562	12.0159	14.7197	14.6833	7.37346	7.37346	19.8064	7.70337	7.37346	7.37346	11.3124	7.37346	9.34426	7.37346	15.6507	12.203	7.37346	16.0363	7.37346	9.43221	7.37346	18.8494	10.0885	11.9846	11.6251
D01-36	7.55686	7.55686	20.8908	13.4373	7.55686	12.1468	12.996	9.89419	16.8195	17.0608	15.7555	7.55686	7.55686	18.9171	7.55686	11.5604	16.4724	7.55686	13.3225	15.9831	15.9319	7.55686	14.8677	12.6953	15.2634	15.9628	7.55686	7.55686	20.4892	11.6519	7.55686	7.55686	11.2092	10.4001	7.74745	7.55686	15.2044	14.1194	7.55686	17.2238	12.8801	7.55686	7.55686	19.1092	12.3779	15.5042	12.9048
D01-37	7.1189	7.1189	21.1536	13.7022	7.1189	7.1189	12.0513	7.1189	14.7194	17.9436	13.9136	7.1189	7.1189	17.738	8.55139	11.7643	14.8519	7.1189	12.8717	15.5336	15.171	7.1189	15.0051	13.0633	15.0509	15.5239	11.3594	7.1189	19.5678	10.6747	7.1189	9.50248	9.90936	7.1189	8.13716	7.1189	14.5426	12.2767	7.1189	16.1866	7.1189	9.11702	7.1189	18.8464	8.37038	13.8687	11.5774
D01-38	8.15734	8.15734	21.0538	14.2311	8.15734	8.15734	12.9262	8.15734	15.3412	17.3379	11.2109	8.15734	8.15734	17.6789	7.77389	11.1632	12.3433	8.15734	12.8752	15.7273	15.1012	8.15734	13.6812	9.83573	15.3069	13.7572	8.15734	8.15734	19.2728	8.15734	8.15734	8.15734	8.18782	8.15734	9.44062	8.15734	12.4919	12.286	8.15734	15.6081	8.15734	8.15734	8.15734	18.9462	11.0728	10.7574	12.6157
D01-39	8.59421	8.59421	20.7225	13.1372	8.59421	8.59421	13.0712	8.59421	13.3792	18.877	12.4214	8.59421	8.59421	16.7882	8.59421	12.4658	8.59421	8.59421	13.1309	15.2126	13.8874	8.59421	15.7969	8.59421	15.3467	14.8537	6.8297	8.59421	19.2394	8.56993	8.59421	8.59421	11.5465	9.91227	8.59421	8.59421	14.4469	12.9934	8.59421	15.2221	8.59421	8.59421	8.59421	19.2775	9.7341	15.618	12.1807
D01-4	6.75929	6.75929	20.4664	13.6852	6.75929	6.75929	13.4035	6.75929	15.6044	16.5431	15.3146	6.75929	6.75929	17.3435	8.62394	12.9448	14.7006	6.75929	13.7974	16.125	14.1644	6.75929	15.2949	11.4717	14.7351	14.9454	11.1767	6.75929	19.2526	11.0043	9.55188	11.1772	10.1323	6.75929	11.6018	6.75929	14.561	11.0933	6.75929	18.0926	7.95466	11.299	6.75929	19.5336	11.091	10.5092	12.6134
D01-40	7.42229	7.42229	20.9753	13.5606	7.42229	7.08969	12.7995	7.42229	14.8513	18.6402	12.6739	7.42229	7.42229	18.4725	7.42229	10.7085	14.5606	7.42229	7.42229	15.8789	14.677	7.42229	14.5623	11.281	15.0739	15.4553	7.42229	7.42229	20.161	8.17245	7.42229	10.0958	10.4192	7.42229	9.23763	7.42229	15.0601	12.663	7.42229	15.6697	7.42229	7.42229	7.42229	19.0247	10.4871	13.1187	11.8958
D01-41	8.18451	8.18451	21.0804	13.5114	8.18451	8.18451	13.6904	8.18451	17.1271	19.2468	13.2057	8.18451	8.18451	18.8667	8.18451	8.36549	12.9055	8.18451	12.8697	16.4431	15.111	8.18451	15.3283	8.18451	16.1421	16.0182	8.18451	8.18451	20.7455	8.61637	10.2805	8.18451	11.0701	8.18451	8.18451	8.18451	15.5532	12.7531	8.18451	18.0054	8.18451	10.515	8.18451	18.9196	13.3624	15.4603	12.4992
D01-42	7.70434	7.70434	21.3775	13.5094	7.70434	9.71206	14.8475	7.70434	17.1269	19.3501	15.0368	7.70434	7.70434	18.9263	7.70434	13.9136	15.473	7.70434	14.3183	16.4642	15.9658	7.70434	17.0049	9.63561	16.1396	15.5304	11.3524	7.70434	20.2915	10.5774	7.70434	7.70434	10.6495	7.70434	7.21793	7.70434	16.706	14.6535	7.70434	15.2914	7.70434	11.6179	7.70434	18.6225	11.9354	11.3807	13.4192
D01-43	8.62499	8.62499	21.0417	15.1544	8.62499	9.38448	13.7976	8.62499	17.2757	19.0702	14.7996	8.62499	8.62499	18.882	9.35049	12.3617	14.896	8.62499	13.5439	16.6383	15.8599	8.62499	14.7335	11.3124	15.0227	15.4722	8.62499	8.62499	20.1209	10.4922	8.62499	12.9162	9.04857	8.62499	11.1868	8.62499	15.3866	13.4821	8.62499	16.0021	8.62499	8.62499	8.62499	18.9583	12.8662	10.488	13.5207
D01-44	9.90382	6.75876	21.0547	14.6429	6.75876	11.196	13.9046	6.75876	16.8565	18.7355	14.0535	6.75876	6.75876	18.8251	10.365	12.8052	14.2923	6.75876	6.75876	16.2141	15.5046	6.75876	16.4699	11.8349	15.6497	15.8607	11.013	6.75876	20.4054	6.75876	9.49369	6.75876	11.2779	6.75876	10.2695	6.75876	16.2676	13.0003	6.75876	16.8079	6.75876	9.9254	6.75876	18.9453	12.5189	13.2198	13.0638
D01-45	8.20021	8.20021	20.7011	14.1712	8.20021	8.20021	13.0334	8.20021	16.1321	17.9676	14.3974	8.20021	8.20021	18.4661	8.20021	11.6917	15.257	8.20021	13.0736	14.979	14.3448	8.20021	16.22	8.20021	14.9569	14.6231	12.9282	8.20021	19.5532	9.93712	8.20021	11.4375	9.54189	8.20021	7.75474	8.20021	15.4436	13.147	8.20021	15.7726	10.368	8.20021	8.20021	19.2989	8.20021	12.9379	11.3102
D01-46	10.9675	10.9675	20.9023	15.9476	10.9675	10.9675	16.5874	10.9675	18.1776	20.2667	14.947	10.9675	10.9675	19.7733	10.9675	15.8484	13.3711	10.9675	16.1879	19.515	17.3907	10.9675	16.8975	14.7151	17.7151	16.3052	10.9675	10.9675	20.7807	11.5001	10.9675	10.9675	13.028	10.9675	12.5864	10.9675	18.7328	15.5312	10.9675	17.0349	10.9675	10.9675	10.9675	19.0977	14.6536	10.9675	15.5566
D01-47	8.48168	8.48168	21.1255	13.7747	8.48168	9.74305	14.4703	8.48168	16.4734	19.3847	15.1564	8.48168	8.48168	18.7882	8.48168	11.7182	15.2273	8.48168	14.3944	16.6342	15.5774	8.48168	17.0354	12.8985	16.1128	15.6786	8.48168	8.48168	19.9792	9.64303	8.48168	13.4248	10.6111	8.48168	9.56163	8.48168	16.2728	12.524	8.48168	15.9425	8.48168	12.0779	8.48168	18.8745	10.6842	10.0171	12.83
D01-48	7.91905	7.91905	21.3196	12.8279	8.60507	7.91905	13.2782	7.91905	15.7257	18.3802	12.7426	7.91905	7.91905	18.6557	7.91905	12.7343	15.7571	7.91905	13.1372	15.624	15.7222	7.91905	15.2134	12.2166	15.7656	15.8115	11.1417	7.91905	20.2877	11.0545	7.91905	7.91905	12.484	7.91905	7.91905	7.91905	15.2984	12.5393	7.91905	16.5567	7.91905	10.3734	7.91905	18.6804	11.1874	14.439	12.5674
D01-49	8.41492	8.41492	20.4788	14.2194	8.41492	11.3195	13.9893	8.41492	15.5038	18.3747	13.9014	8.41492	8.41492	18.103	8.37284	12.3844	12.2987	8.41492	13.9853	16.408	14.8866	8.41492	15.3175	11.8217	15.9196	14.8719	8.41492	8.41492	19.386	7.24221	8.41492	10.8934	9.93728	8.41492	11.8376	8.41492	15.7223	13.0422	8.41492	15.4277	8.41492	8.41492	8.41492	19.5212	12.3457	12.3855	12.7787
D01-5	9.7823	7.67298	20.3777	14.3461	7.67298	9.35592	11.6479	7.67298	16.7567	18.0214	13.5388	7.67298	7.67298	17.6757	10.7309	11.3864	10.7772	7.67298	11.73	15.9121	14.6273	7.67298	11.4758	11.9142	15.1633	15.0873	10.5995	7.67298	19.0697	8.10749	10.2375	7.67298	10.9373	10.2068	10.0851	7.67298	14.1837	12.3089	7.67298	17.2099	7.67298	7.67298	7.67298	19.6223	11.2092	13.0002	12.7247
D01-50	9.53933	7.04881	21.0639	13.2054	7.04881	7.30022	12.5236	7.04881	14.8014	17.0489	13.4913	7.04881	7.04881	17.711	7.04881	11.3113	14.527	7.04881	12.545	14.6097	14.278	7.04881	14.1658	7.04881	14.4026	14.5479	10.3585	7.04881	19.0233	11.929	7.04881	7.04881	9.42864	7.04881	7.04881	7.04881	15.0448	9.87967	7.04881	17.7536	7.04881	8.86281	7.04881	18.9361	10.5772	12.5403	11.8434
D01-51	8.44848	8.44848	20.6409	13.4028	8.44848	10.35	12.9632	8.44848	14.2129	18.5098	12.4633	8.44848	8.44848	18.0185	8.44848	11.193	12.158	8.44848	12.5069	14.5295	13.8382	8.44848	15.0206	8.44848	13.1477	14.7998	8.44848	8.44848	19.5712	7.1559	8.44848	8.44848	9.46375	8.44848	10.269	8.44848	14.9676	11.4809	8.44848	14.8789	8.44848	8.44848	8.44848	19.3591	10.5936	9.63814	11.3242
D01-52	7.50414	7.50414	21.1997	14.013	7.50414	9.52243	12.6582	9.9516	17.4271	17.9795	14.3428	7.50414	7.50414	18.3764	8.91498	11.674	14.9301	7.50414	7.50414	16.2009	15.6752	7.50414	15.9844	11.3721	15.7328	15.3571	10.9355	11.1953	20.1079	11.3257	10.0816	11.4881	10.7798	7.50414	9.28889	7.50414	14.6325	13.3704	7.50414	17.0407	7.15451	10.7092	7.50414	18.8003	10.3106	11.6809	12.8464
D01-53	7.40837	7.40837	21.2384	14.493	7.40837	9.37786	14.4524	7.40837	16.475	18.2689	13.1024	7.40837	7.40837	18.6058	7.40837	13.5117	12.4118	7.40837	14.2644	16.2227	15.6023	7.40837	16.5887	11.6815	15.9384	15.9575	7.40837	7.40837	19.9846	7.29568	7.40837	10.0344	9.60038	7.40837	11.4316	7.40837	16.473	12.6465	7.40837	17.0604	7.40837	11.6171	7.40837	18.7616	12.4491	10.2324	13.507
D01-54	9.03532	9.03532	21.125	14.1077	9.03532	9.03532	13.9663	9.03532	16.2984	19.0507	12.8817	9.03532	9.03532	18.7907	9.03532	11.8863	15.6837	9.03532	14.2076	16.3908	14.6574	9.03532	14.6793	13.1516	15.7444	16.2458	9.03532	9.03532	20.1731	9.35464	9.03532	12.3068	9.03532	9.03532	9.03532	9.03532	14.9073	13.6512	9.03532	16.0779	9.03532	9.03532	9.03532	18.875	12.7921	13.389	13.5922
D01-55	8.44557	8.44557	20.6245	13.8167	8.44557	8.44557	14.4402	8.44557	15.6703	18.8925	12.1395	8.44557	8.44557	18.6448	8.44557	12.0922	12.7026	8.44557	14.2379	16.0024	14.7375	8.44557	17.1839	13.7388	15.8612	15.3897	8.44557	8.44557	20.008	12.2799	8.44557	8.44557	10.4174	8.44557	8.44557	8.44557	16.075	13.7737	8.44557	16.7955	8.44557	8.44557	8.44557	19.3755	10.7869	13.4575	13.6589
D01-56	8.15094	8.15094	20.7562	12.6594	8.15094	8.15094	13.0475	8.15094	15.0408	18.0692	12.9251	8.15094	8.15094	18.1896	10.9548	12.1777	11.8031	8.15094	12.9824	15.5395	14.6331	8.15094	14.0929	8.15094	15.281	14.4689	11.6897	9.8884	19.8728	9.88798	8.15094	11.2637	11.2123	8.15094	8.15094	8.15094	15.0807	11.4103	8.15094	16.1884	8.15094	8.15094	8.15094	19.2438	10.2597	13.657	11.7389
D01-57	8.63382	8.63382	20.6476	13.8852	8.63382	8.63382	13.877	8.63382	16.2383	18.5568	15.2393	8.63382	8.63382	18.318	8.63382	11.0356	14.7069	8.63382	13.5016	16.3657	14.7499	8.63382	15.5539	10.6504	15.7976	16.1422	11.6837	8.63382	19.9195	12.6658	8.63382	12.2908	11.246	8.63382	8.63382	8.63382	15.6677	13.8394	8.63382	14.3492	8.63382	8.63382	8.63382	19.3524	11.7453	12.9481	12.9945
D01-58	7.42592	7.42592	21.3583	13.7906	7.42592	10.0807	12.623	7.42592	16.2371	17.149	15.5796	7.42592	7.42592	18.3921	9.78512	11.2993	15.3796	7.42592	11.3744	15.6464	14.8073	7.42592	16.2733	12.2255	14.7334	15.3897	11.5204	7.42592	20.0508	10.6404	11.0244	7.42592	12.0112	7.42592	7.82078	7.42592	15.546	13.3209	7.42592	15.2746	11.5491	7.42592	7.42592	18.6417	10.6048	13.385	11.8904
D01-59	7.63816	7.63816	21.2132	13.9472	7.63816	10.1141	13.6221	7.63816	14.5999	18.0119	13.5098	7.63816	7.63816	18.4238	7.63816	11.4239	11.3813	7.63816	12.3812	15.7986	13.6227	7.63816	16.1974	12.6375	15.3188	15.1522	10.5726	7.63816	20.0318	8.64141	7.63816	7.63816	11.152	7.63816	10.3118	7.63816	15.0568	13.4991	10.5157	17.2101	7.63816	9.16691	7.63816	18.7868	11.8868	12.1529	12.7677
D01-6	7.73222	7.73222	20.3238	12.5466	7.73222	7.73222	10.5388	7.73222	13.4596	16.2968	12.7875	7.73222	7.73222	16.7102	7.73222	11.1196	11.1639	7.73222	10.7582	15.4692	14.7148	7.73222	14.2611	10.4936	14.6256	14.9671	7.73222	7.73222	18.8276	7.89901	7.73222	7.73222	9.05491	7.73222	9.95215	7.73222	13.1233	11.7617	7.73222	17.008	7.73222	9.79094	7.73222	19.6762	8.89204	12.748	12.131
D01-60	5.98248	5.98248	21.0777	14.1325	5.98248	6.44762	13.6567	6.85239	15.1428	17.8188	13.1602	5.98248	5.98248	18.0233	5.98248	11.8296	11.9524	5.98248	12.9797	15.3803	14.6025	5.98248	15.9853	10.3985	15.3873	14.9126	10.9243	5.98248	19.8664	7.28044	10.5607	10.7708	10.9155	5.98248	8.54631	5.98248	15.3651	12.6897	5.98248	17.3847	5.98248	9.09541	5.98248	18.9223	9.93076	12.2177	12.2036
D01-61	7.86193	7.86193	20.484	13.3544	7.86193	10.7605	13.136	7.86193	16.6357	17.0113	15.7244	7.86193	7.86193	17.2255	7.86193	12.2679	16.2927	7.86193	12.9337	16.1098	13.1738	7.86193	15.3188	11.9132	15.5558	14.8912	10.7775	7.86193	19.1496	12.1722	12.106	9.45061	11.2933	7.86193	10.7857	7.86193	15.2943	12.7598	7.86193	16.3974	9.2337	7.86193	7.86193	19.516	11.5122	12.6706	12.3736
D01-62	7.68301	7.68301	20.7343	12.9	7.68301	7.75972	11.8102	7.68301	15.1133	17.9326	12.8211	7.68301	7.60343	17.5138	7.68301	11.2819	13.0093	7.68301	11.6431	15.8901	14.7211	7.68301	16.6222	11.5338	15.3934	15.0857	10.2274	7.68301	19.433	7.68301	10.8134	10.8929	11.0516	7.68301	9.67285	7.68301	15.7229	11.714	7.68301	17.2499	7.68301	7.68301	7.68301	19.2657	10.8319	14.4092	12.4156
D01-63	7.00369	7.00369	20.5487	13.523	7.00369	10.2875	13.3077	7.00369	15.8229	17.2893	14.4228	7.00369	7.00369	17.8627	6.5251	12.0934	13.4182	7.00369	11.6676	15.1003	13.7258	7.00369	15.0845	10.1669	14.8091	14.5876	11.9114	7.00369	19.3693	9.45402	10.0856	7.00369	11.6865	7.00369	9.28836	7.00369	14.2922	10.0435	7.00369	17.1374	10.5647	7.00369	7.00369	19.4513	10.7138	11.2807	12.1964
D01-64	8.24189	8.24189	20.9064	13.5688	8.24189	8.24189	13.5742	8.24189	15.8855	18.4448	12.6043	8.24189	8.24189	18.5776	9.78567	11.4307	9.92142	8.24189	13.636	16.2228	13.7472	8.24189	14.8162	11.3435	15.9198	14.6851	11.0831	8.24189	19.864	8.88861	8.24189	8.24189	9.65633	8.24189	10.5785	8.24189	15.3426	12.4144	8.24189	15.8442	8.24189	8.24189	8.24189	19.0936	12.009	12.7697	11.8873
D01-65	8.07209	8.07209	20.5762	13.7982	10.0871	8.07209	12.8929	8.07209	17.6822	17.3167	13.1403	8.07209	8.07209	17.3314	9.48233	12.556	15.017	8.07209	11.6324	15.2986	14.2841	8.07209	14.1657	8.07209	14.9956	15.2695	8.07209	8.07209	19.4985	10.6162	8.07209	8.07209	11.744	8.07209	8.07209	8.07209	14.1479	11.2762	12.3233	15.369	8.07209	8.07209	8.07209	19.4238	10.748	13.8466	12.6752
D01-66	6.93233	6.93233	20.4636	13.3583	6.93233	7.55088	13.2811	6.93233	14.8762	17.6631	11.4096	6.93233	6.93233	17.0626	6.93233	11.6741	13.5442	6.93233	13.3758	14.3714	14.277	6.93233	15.2907	11.8382	14.451	14.1094	6.93233	6.93233	19.1062	8.15506	6.93233	5.11565	6.69925	6.93233	11.3071	6.93233	15.0569	12.0793	6.93233	17.7183	6.93233	11.2189	6.93233	19.5364	6.93233	11.4852	12.5374
D01-67	8.02681	8.02681	20.3997	13.1795	8.02681	10.4577	12.8954	8.02681	16.9756	17.8067	15.4322	8.02681	8.02681	18.1855	8.02681	12.4244	15.4317	8.02681	13.0842	15.5065	15.7872	8.02681	13.9671	12.5657	15.3087	15.0519	8.02681	8.02681	20.0683	12.189	8.02681	8.02681	10.2148	8.02681	7.91036	8.02681	15.1521	13.3601	8.02681	16.7848	8.02681	8.02681	8.02681	19.6003	6.51405	10.4764	12.1204
D01-68	7.45087	7.45087	20.6869	13.024	7.45087	7.45087	12.8823	9.45255	16.1498	17.3273	13.4094	7.45087	7.38433	17.9966	7.45087	11.7561	12.513	7.45087	13.2503	15.9264	14.3982	7.45087	15.0156	11.0033	15.1319	14.8263	7.45087	7.45087	19.6611	9.46512	7.45087	7.45087	10.597	7.45087	8.58372	7.45087	15.6541	10.8484	7.45087	15.3122	7.45087	10.707	7.45087	19.3131	11.2889	12.0619	11.9514
D01-69	6.49063	6.49063	20.6787	13.5128	6.49063	10.6105	13.4502	8.38894	16.6777	17.4346	14.2108	6.49063	6.49063	17.3203	7.84145	12.7138	13.1525	6.49063	13.079	15.5949	14.5364	6.49063	15.6695	9.39976	14.942	14.7928	12.446	6.49063	19.098	6.49063	11.5723	9.94677	10.9981	6.49063	10.5528	6.49063	14.9568	13.3052	6.49063	17.5484	10.7931	12.1538	6.49063	19.3213	11.6938	11.645	12.5768
D01-7	7.82086	7.82086	20.6768	13.1517	7.82086	9.69884	7.37187	7.82086	15.4397	15.6956	14.052	7.82086	7.82086	17.5249	7.82086	9.78257	11.611	7.82086	12.2033	15.3319	14.5105	7.82086	15.0579	7.82086	13.0987	14.2568	7.82086	7.82086	19.2835	7.82086	7.82086	9.62028	8.96351	7.82086	10.0219	7.82086	13.5767	10.9848	7.82086	15.4865	7.82086	11.4817	7.82086	19.3232	12.4182	9.56186	11.2132
D01-70	7.36616	7.36616	20.812	14.7607	7.36616	7.36616	13.182	7.36616	16.2982	17.7764	15.2579	7.36616	7.36616	17.5704	13.0715	12.7179	11.0021	7.36616	13.5342	16.2853	16.0161	7.36616	14.0295	10.7742	15.5463	14.8178	11.2494	7.36616	19.528	8.42302	7.36616	11.6968	7.41022	7.36616	11.2156	7.36616	15.5647	12.5181	7.36616	17.9526	7.88901	7.36616	7.36616	19.188	12.6151	12.3819	12.101
D01-71	6.35796	6.35796	20.7805	13.4433	7.95196	10.1365	12.4702	8.4814	14.8885	16.889	15.3137	6.35796	6.35796	17.4973	7.88789	11.0296	13.58	6.35796	12.2418	15.5106	14.0785	6.35796	14.4459	11.6478	15.1032	15.3028	11.3296	6.35796	19.1298	9.80881	6.35796	6.35796	10.7832	6.35796	9.98939	6.35796	13.8713	12.3355	8.6885	16.2501	6.35796	7.8395	6.35796	19.2195	9.73715	11.8252	12.0122
D01-72	7.99047	7.99047	20.5874	14.596	7.99047	12.2217	13.3622	7.99047	16.5269	18.1987	13.8396	7.99047	7.99047	17.8686	7.99047	11.4668	14.6123	7.99047	13.5676	16.5112	15.5692	7.99047	15.2419	12.3839	15.8327	15.4977	11.4634	7.99047	19.6109	9.08585	10.7733	7.99047	11.5162	8.80794	11.6233	7.99047	14.7885	14.3561	11.8995	16.1188	7.99047	7.99047	7.99047	19.4126	13.6929	15.4307	12.6692
D01-73	7.37735	7.37735	20.8111	13.3819	7.37735	9.57139	12.6004	8.15323	15.4699	16.6099	11.1536	7.37735	7.37735	17.575	7.37735	10.5461	11.8569	7.37735	12.0109	15.258	14.9114	7.37735	15.5715	9.32107	14.1145	14.456	7.37735	7.37735	19.1106	8.54023	9.55475	7.37735	11.1297	7.37735	11.033	7.37735	13.6373	13.0224	7.37735	15.6562	7.37735	7.37735	7.37735	19.1889	11.8555	12.3194	11.2661
D01-74	11.3786	11.3786	19.9683	14.5745	11.3786	13.5373	16.435	11.3786	14.3302	19.0239	11.3786	11.3786	11.3786	18.2952	11.3786	12.7419	13.5155	11.3786	15.0384	16.3736	11.4216	11.3786	14.0411	13.4435	13.5584	15.2782	11.3786	11.3786	19.6234	11.3786	11.3786	11.3786	11.3786	11.3786	13.0112	11.3786	14.842	11.3786	11.3786	14.0669	11.3786	11.3786	11.3786	20.0317	11.3786	14.1489	14.5765
D01-75	9.177	9.177	19.9515	14.1275	9.177	12.2156	15.1903	9.177	16.835	18.5928	15.1964	9.177	9.177	18.4776	9.177	13.9497	15.2464	9.177	14.4541	17.3148	15.5376	9.177	16.0411	9.177	16.1393	16.203	9.177	10.9094	19.6518	10.7745	9.177	9.177	10.1621	9.177	12.1851	9.177	16.081	14.0742	9.177	16.0643	10.229	9.177	9.177	20.0485	11.8406	15.2312	14.3186
D01-76	7.19365	7.19365	20.373	13.3689	7.19365	7.19365	12.2604	7.19365	14.9506	16.9826	11.1503	7.19365	7.19365	17.86	7.19365	11.1779	12.5614	7.19365	12.1143	15.0998	14.2238	7.19365	13.5835	7.19365	13.7936	14.3885	7.19365	7.19365	19.3619	7.03765	7.19365	7.19365	8.84013	7.19365	9.11718	7.19365	14.8427	12.2296	7.19365	15.7755	8.5256	10.0214	7.19365	19.627	11.2398	11.7198	12.173
D01-77	8.00794	8.00794	20.3291	13.2186	8.00794	8.00794	12.7001	8.00794	15.1874	17.2254	13.8149	8.00794	8.00794	17.743	8.00794	11.6332	12.8046	8.00794	12.1834	15.0985	14.4894	8.00794	15.8213	8.00794	14.4107	14.8515	8.00794	8.00794	19.2511	9.12199	8.00794	10.1761	8.00794	8.00794	10.4398	8.00794	15.4086	10.1415	8.00794	15.0233	8.00794	8.00794	8.00794	19.6709	10.4797	11.3772	12.2093
D01-78	8.20312	8.20312	20.5532	14.0638	8.20312	8.20312	12.419	8.20312	15.3683	17.5539	14.8272	8.20312	8.20312	18.0227	8.20312	11.8742	14.0737	8.20312	12.2273	15.2987	15.3751	8.20312	15.1265	11.7644	13.2406	15.0651	8.20312	8.20312	19.2151	8.0055	8.20312	8.20312	10.4323	8.20312	8.00066	8.20312	15.6124	12.6247	8.20312	12.9111	8.20312	8.20312	8.20312	19.4468	9.25618	10.4949	12.3548
D01-79	9.59749	7.44069	20.4963	13.9623	7.44069	7.90529	12.8741	7.44069	15.6328	17.9444	14.0415	7.44069	7.44069	18.329	12.5247	10.8682	11.8534	7.44069	12.3088	15.5156	14.3419	7.44069	15.8061	8.71614	14.6298	15.0061	7.44069	7.44069	19.7234	9.03498	7.44069	7.44069	8.68817	7.44069	10.6978	7.44069	15.4345	12.8365	7.44069	17.052	7.44069	7.44069	7.44069	19.5037	12.6665	11.6874	11.3145
D01-8	7.29846	7.29846	20.1885	12.931	7.29846	7.29846	13.2434	7.29846	14.9944	17.8267	12.5441	7.29846	7.29846	17.3497	7.83489	11.2164	12.1721	7.29846	12.2283	15.7622	13.8573	7.29846	14.3774	11.5972	14.9583	14.9136	12.4361	7.29846	19.5561	9.38161	11.7271	9.61506	11.3121	7.29846	10.5486	7.29846	14.6023	11.4064	7.29846	14.8057	7.29846	10.5593	7.29846	19.8115	9.93595	12.6219	13.1613
D01-80	7.03224	7.03224	20.6317	13.0228	7.03224	11.7429	12.664	7.03224	14.5612	17.6442	11.0969	7.03224	7.03224	17.6265	7.03224	11.4834	13.5893	7.03224	12.7934	14.7166	13.3703	7.03224	13.3807	9.21222	13.7972	14.0942	7.03224	7.03224	19.2983	10.9745	7.03224	8.74967	9.80748	7.03224	11.4472	7.03224	14.8008	12.2524	7.03224	15.7315	9.21994	7.03224	7.03224	19.3683	9.38649	13.5432	11.8185
D01-81	7.50686	7.50686	20.1675	13.3893	7.50686	7.50686	12.9572	7.50686	14.655	17.4358	12.4368	7.50686	7.50686	17.6371	7.50686	12.2734	11.9714	7.50686	12.8027	15.9779	13.8353	7.50686	14.6956	11.57	15.0045	15.1939	12.0769	7.50686	19.0613	9.8078	7.50686	7.50686	9.08462	7.50686	11.2557	7.50686	14.4213	9.27771	7.50686	16.2476	7.50686	7.50686	7.50686	19.8325	12.8056	11.5722	12.8639
D01-82	9.63544	7.55862	20.3922	12.5015	7.55862	7.55862	14.1672	7.55862	15.2501	18.4956	13.283	7.55862	7.55862	18.0177	7.55862	13.2611	13.064	7.55862	13.9428	16.5043	15.4375	7.55862	16.3338	11.357	15.1931	14.9696	7.55862	7.55862	19.7029	10.1329	12.9785	7.55862	10.5877	7.55862	13.1996	7.55862	16.2411	12.7611	7.55862	17.2762	9.02605	7.55862	7.55862	19.6078	12.0881	12.977	13.73
D01-83	6.96552	6.96552	20.5999	13.1419	6.96552	10.8796	11.7244	6.96552	15.173	15.3094	14.5262	6.96552	6.96552	17.3646	6.96552	10.5871	13.1077	6.96552	11.2062	15.1337	14.5325	6.96552	14.2137	6.96552	13.559	14.4706	6.96552	6.96552	18.8759	10.4978	6.96552	6.96552	10.0125	6.96552	6.96552	6.96552	14.4483	10.6775	6.96552	15.7869	6.96552	8.34577	6.96552	19.4001	10.1641	12.2299	12.3417
D01-84	7.7008	7.7008	20.0022	12.835	7.7008	7.7008	12.7703	7.7008	13.3812	16.96	11.8946	7.7008	7.7008	16.8459	8.98598	11.0975	7.7008	7.7008	12.4565	15.5684	14.8773	7.7008	14.6896	12.4073	14.6289	14.1691	7.7008	7.7008	19.0166	7.7008	7.7008	7.7008	8.92109	7.7008	11.91	7.7008	15.667	11.838	7.7008	17.2756	7.7008	7.7008	7.7008	19.9978	7.7008	12.755	12.9034
D01-85	7.73294	7.73294	20.5327	13.7621	7.73294	10.11	12.7691	7.73294	16.7336	16.8953	14.0752	7.73294	7.73294	17.2826	10.7544	10.3573	13.5153	7.73294	13.1144	15.8661	13.8902	7.73294	15.8406	12.8277	14.9269	15.0633	10.8135	7.73294	18.8488	10.493	7.73294	7.73294	8.18086	7.73294	8.93898	7.73294	14.9069	12.5087	7.73294	17.3254	7.73294	11.1555	7.73294	19.4673	11.1266	10.6456	11.8154
D01-86	6.67247	6.67247	20.6036	13.2412	6.67247	8.63844	11.7001	6.67247	15.854	17.372	13.5858	6.67247	6.67247	17.5021	8.4108	8.63516	13.2177	6.67247	12.3062	15.6776	13.6687	6.67247	15.904	11.8621	14.3312	14.4902	6.67247	6.67247	19.0281	10.1953	9.31245	8.6109	9.8011	6.67247	9.44918	6.67247	15.6261	12.3041	10.3761	17.0902	6.67247	8.77413	6.67247	19.3964	11.089	11.6979	12.3095
D01-87	8.05069	8.05069	20.6175	13.0628	8.05069	8.88429	12.9956	8.05069	14.9814	18.4388	11.8013	8.05069	8.05069	17.4976	8.05069	12.2999	12.2329	8.05069	13.2473	15.1508	14.6003	8.05069	14.149	12.4451	14.9668	14.6955	8.05069	8.05069	20.1056	8.60531	8.05069	11.4976	9.76566	8.05069	10.3686	8.05069	14.3761	14.0205	8.05069	17.0209	8.05069	10.383	8.05069	19.3825	10.3672	12.7656	13.4359
D01-88	8.71393	8.71393	20.388	14.8166	8.71393	8.71393	13.2255	8.71393	14.0605	18.6097	12.1673	8.71393	8.71393	17.8502	10.506	10.8692	11.5411	8.71393	12.9332	16.3823	13.7547	8.71393	14.5171	13.8172	14.6618	14.3351	8.71393	8.71393	19.1474	8.71393	8.71393	10.6221	11.1513	8.71393	9.49927	8.71393	15.2277	13.2506	8.71393	16.5958	8.71393	8.71393	8.71393	19.612	11.0999	15.845	13.2401
D01-89	7.8266	7.8266	20.086	13.7065	7.8266	7.8266	13.4048	7.8266	15.292	18.0172	14.0585	7.8266	7.8266	17.5199	7.8266	10.504	12.4438	7.8266	12.5918	14.8863	12.104	7.8266	15.0389	9.53882	14.5698	14.8436	7.8266	7.8266	19.6421	7.8266	7.8266	10.4338	10.5788	9.05559	9.99753	7.8266	14.1049	12.7005	7.8266	16.8487	7.8266	11.4389	7.8266	19.914	9.664	7.8266	12.32
D01-9	7.32352	7.32352	20.1944	14.38	7.32352	7.32352	12.2069	9.12109	15.6196	17.9627	13.0936	7.32352	7.32352	17.7124	7.32352	10.6937	13.7693	7.32352	12.799	15.4714	14.1575	7.32352	14.0255	13.0517	15.2356	14.7202	7.32352	7.32352	19.5819	11.0606	9.91249	7.32352	10.209	7.32352	7.30143	7.32352	14.0749	12.5209	7.32352	16.6556	7.32352	11.2337	7.32352	19.8056	9.37384	13.261	12.9033
D02-1	6.82652	9.32248	19.7615	9.23496	11.7547	12.9887	10.2192	6.82652	17.9818	17.1075	16.0101	6.82652	6.82652	16.2581	6.82652	11.1546	17.7833	6.82652	10.9257	14.6277	16.0651	10.3351	14.7268	8.98966	14.2617	14.3476	9.05558	6.82652	18.3476	8.35752	6.82652	11.2379	11.2905	6.82652	9.35821	6.82652	12.5806	10.7915	6.82652	17.1456	11.5397	6.82652	6.82652	20.2385	8.86582	15.3775	13.1422
D02-10	6.63048	6.63048	19.8346	10.6007	13.0881	12.6998	9.38602	6.63048	19.0026	15.1412	16.1927	6.63048	6.63048	16.1013	6.63048	9.43436	17.8491	6.63048	10.5904	14.2765	15.767	13.1282	13.6687	8.65968	13.7269	13.0505	6.63048	6.63048	18.0138	8.31559	6.63048	11.1096	11.4113	6.63048	6.63048	6.63048	14.4189	10.8782	6.63048	18.0063	11.4195	6.63048	6.63048	20.1654	10.4638	15.1029	12.1863
D02-11	6.36525	6.36525	19.7347	10.5867	8.19991	12.7164	11.2484	6.36525	13.0392	15.8524	14.4966	6.36525	6.36525	16.8587	6.36525	11.9875	17.2922	6.36525	10.5897	14.5139	15.6281	13.1904	12.3868	9.70874	14.3752	13.3179	6.36525	6.36525	18.0828	8.17437	9.28987	10.146	9.53258	9.66126	5.79718	6.36525	14.6924	12.329	11.4767	17.2189	10.8181	6.23858	6.36525	20.2653	6.36525	14.1325	11.7885
D02-12	5.72215	5.72215	19.5132	11.806	8.96584	10.1397	10.7027	5.72215	16.033	15.7555	11.2629	5.72215	5.72215	16.853	5.72215	10.574	13.7785	5.72215	11.0774	14.7771	15.1678	11.3077	14.9273	11.5183	14.7375	12.9407	5.72215	5.72215	18.0739	6.9174	9.05181	10.6675	9.30146	9.67816	9.58095	5.72215	14.504	10.7675	10.808	18.8008	9.83221	5.72215	5.72215	20.4868	9.46876	13.1372	12.6295
D02-13	6.87311	6.87311	19.8762	9.95296	16.586	12.9551	6.4986	6.87311	21.9737	17.0117	16.3919	6.87311	6.87311	15.1323	6.87311	17.7716	17.9856	6.87311	12.6627	13.082	16.6503	17.2004	13.5851	15.4667	11.4834	12.0834	14.6243	6.87311	17.0513	6.87311	10.0288	11.3037	11.4841	6.87311	8.97043	6.87311	13.1592	14.459	6.87311	18.9284	14.6119	16.6458	6.87311	20.1238	10.3513	17.0457	12.621
D02-14	6.96607	6.96607	20.551	11.4518	10.6192	12.9403	12.5148	6.96607	13.4916	16.8357	14.8364	6.96607	6.96607	17.6261	6.96607	9.72951	16.8846	6.96607	10.5646	15.2118	13.2012	13.4931	14.1894	8.60717	12.3804	13.644	6.96607	6.96607	19.3911	8.32555	10.2358	9.76954	9.31702	6.96607	7.81663	6.96607	14.5858	12.7888	11.2693	14.3573	11.2839	6.96607	6.96607	19.449	6.96607	16.588	12.1947
D02-15	6.37525	6.37525	19.5309	9.56854	11.0028	10.6924	11.2382	6.37525	16.8199	15.7123	11.5382	6.37525	6.37525	16.8574	6.37525	11.3727	15.9479	6.37525	11.3463	14.3538	15.3973	13.7671	13.5586	9.82286	14.8264	12.4339	6.37525	6.37525	18.0936	11.5314	6.37525	6.37525	9.27024	7.51694	8.46379	6.37525	12.4224	12.0761	11.0296	19.141	13.2604	6.37525	6.37525	20.4691	8.12181	13.8288	11.6058
D02-16	6.19163	6.19163	20.1852	11.4046	13.585	12.3963	10.6651	6.19163	18.8815	13.8662	15.8799	6.19163	6.19163	16.9827	6.19163	9.99422	17.4622	6.19163	11.7697	14.425	16.3243	14.7767	10.6859	6.19163	15.1742	13.1977	6.19163	6.19163	18.4073	9.5869	9.37009	10.8571	11.3345	6.19163	8.80383	6.19163	13.8579	11.0808	6.19163	16.9361	10.1548	6.19163	6.19163	19.8148	6.19163	14.4185	10.6452
D02-17	5.67809	5.67809	19.952	11.2813	14.5946	12.0754	11.0588	5.67809	19.4626	16.5131	16.0795	5.67809	5.67809	16.976	8.4052	11.3847	17.1217	5.67809	11.891	14.163	16.2495	16.1869	16.335	10.5601	14.9729	13.5848	5.67809	8.12214	18.53	8.10914	8.49405	11.693	10.0201	8.73471	8.01215	5.67809	14.0344	12.474	9.45871	19.0024	11.5948	10.1133	5.67809	20.048	9.50853	15.329	12.3708
D02-18	6.85381	6.85381	20.1423	12.2204	14.8256	12.0401	12.1927	6.85381	21.0883	16.9967	14.584	6.85381	6.85381	16.9559	6.85381	15.8271	16.9899	6.85381	11.1137	13.9938	17.2527	16.517	15.0697	10.6861	14.7754	13.6162	6.85381	6.85381	18.0945	6.87639	6.85381	14.6006	10.0173	10.988	9.88097	6.85381	15.2637	13.8733	9.5395	17.9072	11.6509	14.9142	6.85381	19.8577	6.85381	16.0644	12.5908
D02-19	12.0872	5.57706	19.9044	12.1497	14.3789	12.5639	11.729	5.57706	19.8424	15.2259	16.8801	5.57706	6.99349	16.7715	5.57706	12.5816	17.3838	5.57706	11.2592	14.5679	16.0982	15.4862	14.5406	10.021	14.7256	12.9487	10.6573	5.57706	18.5978	10.8492	5.57706	11.075	11.3746	7.31274	8.55409	5.57706	13.9621	10.807	5.57706	18.2771	13.1964	12.1613	5.57706	20.0956	8.71859	14.5739	12.2623
D02-2	6.42378	6.42378	19.6277	11.4357	14.1903	12.2133	11.0621	6.42378	21.0299	15.8091	15.4925	6.42378	6.42378	15.0656	6.42378	10.5197	17.6007	6.42378	9.89085	13.878	16.4419	16.539	14.2505	10.1492	11.9738	12.8955	11.4688	6.42378	17.5685	9.52205	6.42378	10.8445	9.96693	6.42378	8.81047	6.42378	13.3061	12.7543	9.3537	17.3173	8.78054	12.9773	6.42378	20.3723	9.01667	15.2139	12.4934
D02-20	6.56738	6.56738	20.2643	11.8351	15.6458	14.2172	11.0071	6.56738	20.5152	17.8136	17.6432	6.56738	6.56738	16.9724	7.7286	12.3922	18.1267	6.56738	10.942	13.8302	16.174	17.7138	14.108	6.56738	14.1089	14.0506	12.0231	6.56738	18.3852	6.56738	6.56738	13.2861	12.879	7.94959	6.56738	6.56738	12.3499	12.5815	6.56738	16.088	11.8146	14.1059	6.56738	19.7357	10.6629	15.5412	12.641
D02-21	5.58391	5.58391	19.9323	10.658	14.6794	12.6779	10.6921	5.58391	20.3744	14.1183	16.0477	5.58391	5.58391	16.4072	5.58391	9.77459	18.1354	5.58391	11.5356	13.8623	16.1226	15.7701	13.4302	12.0521	14.0124	13.129	7.96927	5.58391	17.7973	10.4597	10.19	12.3698	11.1197	5.58391	5.58391	5.58391	13.0632	12.0494	5.58391	18.6013	13.3665	11.4431	5.58391	20.0677	6.50175	15.5869	12.408
D02-22	7.05023	7.05023	19.9981	11.1365	15.7101	13.3999	11.6556	7.05023	21.1154	13.5547	15.584	7.05023	7.05023	16.1064	7.05023	17.3454	18.1491	7.05023	14.7431	13.3116	17.2574	17.305	14.5296	13.3793	13.5057	13.3242	7.05023	7.05023	16.9853	7.05023	10.392	14.265	10.1247	10.1613	7.05023	7.05023	14.1406	12.6692	7.05023	19.907	13.1647	15.8846	7.05023	20.0019	10.1278	16.5435	13.98
D02-23	6.84815	6.84815	20.2581	12.8338	6.84815	6.84815	11.9339	6.84815	13.9441	18.0144	11.3164	6.84815	6.84815	17.3756	6.84815	10.6005	16.0314	6.84815	11.8047	15.4736	16.2688	10.2293	14.8291	11.9853	15.622	14.0911	6.84815	6.84815	19.136	6.84815	6.84815	6.84815	10.3195	6.84815	6.84815	6.84815	13.9675	13.1551	6.84815	19.2524	9.73216	6.84815	6.84815	19.7419	11.1397	14.8403	11.7348
D02-24	6.66289	6.66289	20.168	12.1066	15.9671	13.9915	11.5594	6.66289	19.8073	16.7903	18.3662	6.66289	6.66289	16.5969	6.66289	11.2662	19.2626	6.66289	11.3303	14.5436	16.2049	16.5469	16.3421	13.0677	13.9563	13.8745	12.7404	6.66289	18.8034	6.66289	6.66289	11.1099	12.7573	6.66289	8.73175	6.66289	13.9718	12.768	6.66289	17.4906	14.6471	10.0784	6.66289	19.832	9.28127	16.0186	12.0379
D02-25	7.04962	9.89406	20.3645	11.5064	15.9787	14.082	10.9889	7.04962	21.4357	17.7962	17.7747	7.04962	7.04962	15.9232	7.04962	13.811	18.9614	7.04962	12.0213	15.3543	17.0565	17.3696	14.792	11.5038	15.1753	13.4082	12.3151	7.04962	18.6627	12.3837	7.04962	10.9613	12.5383	7.04962	9.06631	7.04962	13.5413	13.6129	9.90151	13.8229	13.3695	12.254	7.04962	19.6355	7.77098	16.742	12.146
D02-26	6.16604	6.16604	19.9262	11.5355	14.8828	12.8496	10.6772	6.16604	20.7726	15.6642	16.9559	6.16604	6.16604	14.7118	6.16604	12.4979	18.6739	6.16604	12.0317	14.8429	17.4745	16.5825	14.9832	12.089	14.8585	13.1697	6.16604	6.16604	18.2422	10.4901	6.16604	6.16604	11.5364	9.62047	8.97224	6.16604	15.4353	11.2766	10.2084	17.6204	12.5251	11.5708	6.16604	20.0738	9.22579	15.3184	11.1206
D02-27	7.69854	7.69854	20.3697	11.4694	16.7703	14.292	10.8941	7.69854	20.7201	17.7652	17.3422	7.69854	7.69854	16.5272	7.69854	16.1119	18.9994	7.69854	12.2437	14.3446	15.9955	16.6694	15.5592	13.5902	14.1371	13.6843	12.9993	7.69854	18.2912	10.3881	10.5584	11.915	12.6935	7.69854	10.048	7.69854	13.4321	13.2771	7.69854	18.6548	14.3403	14.3074	7.69854	19.6303	8.51129	17.1083	11.7752
D02-28	7.0926	7.0926	20.3596	12.5172	7.0926	9.66555	12.0875	7.0926	16.5141	14.8228	11.3026	7.0926	7.0926	17.8557	7.0926	10.1514	15.198	7.0926	10.8171	14.4183	13.8453	7.0926	10.0683	10.5093	14.8539	12.3551	7.0926	7.0926	19.5592	9.44456	7.0926	7.0926	11.5708	7.0926	7.0926	7.0926	14.9179	10.09	7.0926	18.5255	7.0926	7.0926	7.0926	19.6404	7.0926	14.6253	11.4382
D02-29	6.66086	6.66086	20.4794	12.302	15.0652	13.036	12.8362	6.66086	21.0548	16.8012	16.6104	6.66086	6.66086	17.5256	6.66086	14.0211	18.0379	6.66086	11.7628	13.6957	16.8195	16.2388	14.0793	6.66086	14.3873	12.7911	6.66086	6.66086	18.084	6.66086	6.66086	13.541	11.7382	6.66086	9.10562	6.66086	13.9484	13.0746	6.66086	17.1089	12.7845	13.3622	6.66086	19.5206	8.25878	15.5433	12.0715
D02-3	6.81095	6.81095	19.8377	13.2113	12.2587	8.2469	10.7548	6.81095	19.152	17.378	14.6827	6.81095	6.81095	17.1459	6.81095	13.7137	15.3656	6.81095	11.5478	14.6642	16.4399	12.0451	16.0227	10.9829	15.1334	13.4952	10.5322	6.81095	18.7211	6.81095	6.81095	6.81095	8.50849	8.39713	6.81095	6.81095	14.2349	12.135	6.81095	18.362	9.38919	10.9409	6.81095	20.1623	6.81095	13.6947	11.6903
D02-30	7.1841	7.1841	20.1884	11.7834	12.9153	13.2495	10.7264	7.1841	18.4648	16.4733	16.0248	7.1841	7.1841	17.6013	7.1841	10.8516	17.7294	7.1841	9.87124	14.7437	16.5916	10.7301	14.8667	11.1542	15.3172	14.3413	7.1841	7.1841	19.7537	7.1841	7.1841	7.1841	12.3484	8.37589	9.0084	7.1841	16.9306	9.39878	7.1841	17.8842	12.9352	7.1841	7.1841	19.8116	8.43783	15.211	12.3535
D02-31	7.04394	7.04394	20.3042	11.5063	5.45455	7.04394	11.1131	7.04394	15.0864	17.933	12.1283	7.04394	7.04394	18.0651	7.04394	10.8042	17.4801	7.04394	10.1807	15.4465	16.3123	10.3781	15.3108	7.04394	16.5713	14.2391	7.04394	7.04394	19.1356	7.98292	7.04394	11.4855	11.3208	7.04394	8.87784	7.04394	15.1565	12.9672	12.2181	16.8215	7.04394	11.8418	7.04394	19.6958	7.04394	15.1407	11.1655
D02-32	6.83351	6.83351	20.0339	11.002	6.83351	9.76577	11.2903	6.83351	13.9517	16.9567	10.0448	6.83351	6.83351	17.5277	6.83351	9.35892	16.8692	6.83351	11.3687	14.2084	15.6504	11.162	10.6038	11.9812	14.8218	12.6277	6.83351	6.83351	18.8573	6.40241	6.83351	6.83351	10.2329	6.83351	6.83351	9.4126	13.6381	11.1045	11.9342	19.879	8.86664	6.83351	6.83351	19.9661	8.57204	15.4793	11.659
D02-33	7.46551	7.46551	20.1838	7.46551	16.2257	13.8647	11.8932	7.46551	21.8503	17.7764	18.1558	7.46551	7.46551	15.6636	7.46551	13.4626	18.6458	7.46551	11.2949	15.1485	17.6769	17.6053	16.0357	13.8865	12.7626	13.7645	12.6742	7.46551	18.9321	9.05709	7.46551	12.3448	11.1914	7.46551	7.46551	7.46551	13.5396	13.3545	7.46551	16.8925	11.6469	14.0443	7.46551	19.8162	7.46551	15.7599	11.9867
D02-34	7.23264	7.23264	20.896	10.1457	10.0999	13.5101	10.7064	7.23264	17.6927	14.8163	17.2367	7.23264	7.23264	17.8686	7.23264	8.36691	18.5472	7.23264	6.32885	15.3723	16.9479	13.0578	10.9959	7.23264	15.1308	14.3297	12.0106	7.23264	19.5371	8.55963	7.23264	8.19978	12.5752	10.5279	7.23264	7.23264	15.0908	13.422	10.4182	11.7827	10.9823	7.23264	7.23264	19.104	7.96202	16.6558	13.187
D02-35	6.84051	6.84051	20.9385	10.7224	6.84051	11.7135	11.3534	6.84051	13.3018	15.3634	9.36598	6.84051	6.84051	17.5706	6.84051	8.14994	16.4722	6.84051	11.5144	15.6684	15.2399	6.84051	15.3071	6.84051	15.1327	14.3727	6.84051	6.84051	19.0348	6.84051	10.082	6.84051	12.5529	6.84051	7.39611	6.84051	14.4952	12.5566	6.84051	16.4254	13.1101	10.7367	6.84051	19.0615	9.79965	14.4088	11.4426
D02-36	6.33057	6.33057	20.6718	12.2302	15.5706	13.1703	11.3594	6.33057	20.6814	17.3192	15.261	6.33057	6.33057	17.8283	6.33057	12.172	17.3093	6.33057	11.7353	14.619	16.7759	15.8574	13.1862	10.6645	15.5368	13.8272	11.2203	6.33057	19.2824	6.33057	6.33057	13.1721	11.6604	10.5327	6.33057	6.33057	15.3613	13.9667	6.33057	16.8579	13.9632	11.7062	6.33057	19.3282	9.49899	15.3921	11.3929
D02-37	6.50354	6.50354	20.6365	11.3548	13.6365	13.1194	10.6224	6.50354	19.861	17.0661	17.4935	6.50354	6.50354	17.05	6.50354	10.8526	17.5815	6.50354	11.5324	15.1102	15.4153	14.952	14.6	8.79083	14.1296	14.5703	6.50354	6.50354	18.8069	6.50354	10.88	12.314	7.73726	6.50354	7.0863	6.50354	15.3208	13.4668	6.50354	16.3618	12.5029	13.0421	6.50354	19.3635	9.97419	15.5048	12.4158
D02-38	6.2357	6.2357	20.4554	11.0922	13.7145	12.7452	9.85447	6.2357	16.9113	16.5929	14.345	6.2357	6.2357	17.8333	6.2357	10.7782	17.1434	6.2357	11.3082	14.4375	14.9594	14.8428	13.2686	8.3593	14.5144	13.094	6.2357	6.2357	19.0601	8.9609	11.5081	6.2357	10.1416	8.41844	8.46225	6.2357	13.8653	12.9364	9.56222	18.8054	11.8672	11.4943	6.2357	19.5446	9.19449	14.258	11.8428
D02-39	7.25354	7.25354	20.1231	9.64468	12.0073	12.8217	11.1618	7.25354	18.5549	16.8058	11.7757	7.25354	7.25354	17.5811	7.25354	10.746	18.1025	7.25354	10.2364	13.9056	16.647	16.3871	12.2574	10.4003	15.8525	12.7348	7.25354	7.25354	18.723	10.7694	7.25354	10.8684	12.0525	10.9745	7.25354	7.25354	13.7254	11.6765	10.5848	20.5946	10.9197	7.25354	7.25354	19.8769	9.33259	16.2734	10.5877
D02-4	6.41031	6.41031	19.8754	9.91372	16.6942	12.8139	10.9226	6.41031	20.2658	15.6214	16.2406	6.41031	6.41031	16.2662	6.41031	18.5171	18.1989	6.41031	11.8474	13.4993	16.3809	16.0919	15.4684	6.41031	12.7618	13.5389	10.373	6.41031	17.8163	6.44216	11.1912	13.3751	11.6605	9.89341	9.86925	6.41031	15.7501	14.8804	6.41031	17.4182	12.4119	14.5479	6.41031	20.1246	8.95734	15.8366	12.6613
D02-40	7.56755	7.56755	20.4916	7.56755	15.8939	13.8518	10.873	7.56755	21.7163	16.0379	16.4346	7.56755	7.56755	16.5107	7.56755	17.2209	18.7883	7.56755	7.56755	13.8707	17.3978	17.3262	15.2424	12.5388	14.9784	13.2944	13.3532	7.56755	18.5261	9.20419	7.56755	7.56755	10.6521	9.48935	6.84789	7.56755	15.0484	14.9976	7.56755	18.7234	14.1901	15.4055	7.56755	19.5084	9.13091	17.285	12.5624
D02-41	6.14695	6.14695	20.6218	13.2603	13.6189	12.2002	11.1431	6.14695	18.342	15.7091	14.1728	6.14695	6.73798	16.7458	6.14695	10.8388	17.8474	6.14695	11.0888	13.947	16.1364	15.2578	12.8299	11.2096	14.9656	13.9766	6.14695	6.14695	18.7468	7.93646	11.6193	6.14695	10.1098	9.18332	5.64024	6.14695	13.7129	11.1803	6.14695	18.596	11.4045	10.8854	6.14695	19.3782	9.14582	15.5055	12.7869
D02-42	7.28563	7.28563	20.704	11.2136	7.28563	10.7967	11.6131	7.28563	13.4057	16.9025	13.561	7.28563	7.28563	18.5719	7.28563	10.2488	17.3981	7.28563	11.4115	14.8626	16.4334	7.28563	14.5801	12.0551	15.8544	13.582	7.28563	7.28563	19.9172	7.28563	7.28563	7.28563	11.3813	8.51227	7.28563	7.28563	15.2045	11.5072	7.28563	18.003	11.056	11.1209	7.28563	19.296	8.85363	15.3217	11.2857
D02-43	6.7751	6.7751	20.0892	12.0777	11.1303	12.4482	11.4823	6.7751	15.2103	16.1001	12.5636	6.7751	6.7751	17.7506	6.7751	11.1941	17.7323	6.7751	12.5376	15.0509	15.8217	14.0917	13.1774	12.5435	14.5295	13.3756	6.7751	6.7751	19.1693	5.96839	6.7751	6.7751	11.5707	6.7751	6.7751	6.7751	15.3905	13.6302	10.695	19.5973	13.0045	9.5316	6.7751	19.9108	8.52519	15.0346	12.2099
D02-44	7.10444	7.10444	20.84	11.7489	16.8188	13.0355	12.2082	7.10444	21.7636	18.4577	17.3078	7.10444	7.10444	16.6947	7.10444	13.5563	18.3574	7.10444	11.2944	14.9436	16.7769	17.1938	16.1231	7.10444	15.6698	14.5195	10.4365	7.10444	18.9838	11.6647	7.10444	13.5307	12.5904	7.10444	9.49684	7.10444	14.3466	13.981	7.10444	13.8939	12.308	12.4461	7.10444	19.16	10.1687	15.8254	11.787
D02-45	6.5697	6.5697	21.0162	12.3165	15.983	12.4465	11.2743	6.5697	21.1678	13.9737	15.9008	6.5697	6.5697	16.981	6.5697	16.7392	18.6611	6.5697	12.5267	14.6106	17.5185	17.4561	14.5238	12.9939	14.6753	13.6837	11.551	6.5697	18.63	10.7864	9.66052	13.931	11.8538	10.9426	6.5697	6.5697	13.9871	14.4625	6.5697	18.1149	14.6877	14.1523	6.5697	18.9838	10.6056	16.2454	12.13
D02-46	12.217	10.7926	21.1039	12.0532	17.635	14.0604	12.4884	7.17345	21.874	15.421	18.0534	7.17345	7.17345	15.8594	7.17345	16.4969	18.1979	7.17345	12.2897	14.8777	17.5581	17.5305	15.2297	7.17345	14.9305	14.0496	12.5982	7.17345	18.1297	11.5123	7.17345	14.5602	12.7659	8.84782	7.05285	7.17345	10.9672	12.6866	7.17345	10.7168	14.1811	13.9257	7.17345	18.8961	8.37296	15.759	11.5386
D02-47	5.36616	5.36616	20.5516	11.9793	15.7511	12.462	11.7824	5.36616	20.7711	16.7053	16.9116	5.36616	5.36616	16.6426	5.36616	16.0225	18.2373	5.36616	12.6724	14.7731	16.8536	16.5392	16.3023	13.0779	14.8043	14.1438	5.36616	5.36616	19.2532	9.66726	8.73724	12.4196	12.0572	6.57281	5.19814	5.36616	14.071	12.4896	8.72953	17.5391	11.5916	14.0333	5.36616	19.4484	8.20872	15.9901	11.7886
D02-48	12.191	6.80882	20.5906	11.791	17.2371	12.3223	11.82	6.80882	21.4378	16.3314	17.2755	6.80882	6.80882	15.1347	6.80882	17.9622	17.8891	6.80882	10.8701	13.5081	16.8658	17.156	11.0147	14.0543	9.65605	13.9268	6.80882	6.80882	17.3584	6.58138	10.4836	15.0288	11.9381	10.5561	6.80882	6.80882	14.3958	9.8222	6.80882	19.0359	6.80882	14.0503	6.80882	19.4094	9.78874	15.7972	12.2829
D02-49	7.84286	7.95729	20.8154	12.2594	8.76745	11.8838	12.536	7.95729	16.5227	17.2731	14.3052	7.95729	7.95729	18.5232	7.95729	11.091	17.8844	7.95729	11.9118	14.6985	16.4899	7.95729	13.7687	9.31941	16.3327	14.5315	7.95729	7.95729	19.8829	11.6202	9.34758	7.95729	11.1351	11.0073	7.95729	7.95729	14.1947	13.2623	7.95729	18.9874	12.8501	7.95729	7.95729	19.1846	10.9391	15.8608	11.7245
D02-5	6.02155	6.02155	19.6855	11.1779	14.8497	13.0204	11.288	6.02155	20.2956	15.204	17.518	6.02155	6.02155	16.6106	6.02155	13.8518	18.2548	6.02155	11.3221	13.719	16.2975	16.3327	13.9607	12.5033	13.7049	13.3092	11.4612	6.02155	18.3936	9.49751	6.02155	13.2085	11.7295	6.02155	8.1878	6.02155	13.1895	13.936	6.02155	17.8947	13.7524	11.2925	6.02155	20.3145	10.3074	15.7321	13.161
D02-50	7.15209	7.15209	20.5728	12.5622	12.8462	13.2777	12.4693	7.15209	20.5566	15.6293	15.3367	7.15209	9.29883	16.9712	7.15209	9.90608	18.4799	7.15209	11.9505	15.0318	16.8131	16.1005	15.0298	7.15209	15.4247	14.496	7.15209	7.15209	19.5987	8.71785	13.3147	11.2463	10.644	10.4142	7.15209	7.15209	15.5715	12.2473	10.5633	18.0757	9.18388	9.39604	7.15209	19.4272	5.85182	15.5441	10.7751
D02-51	12.144	7.51624	20.529	13.1377	17.2985	14.2907	13.4258	7.51624	21.7909	13.6129	17.8546	7.51624	7.51624	16.8109	7.51624	18.3423	18.5633	7.51624	14.7307	14.157	17.3857	17.3773	14.901	13.8271	14.058	13.563	13.6274	7.51624	18.5919	7.51624	7.51624	14.9955	12.8408	9.62563	7.51624	7.51624	13.6891	15.1909	7.51624	18.392	14.6807	15.6606	7.51624	19.471	10.4117	17.2521	12.9142
D02-52	7.49802	7.49802	20.9689	9.408	13.1634	13.4524	11.1177	7.49802	18.9067	16.1041	15.0448	7.49802	7.49802	18.1857	7.49802	10.4653	17.6456	7.49802	10.7894	14.7775	16.7177	15.0856	16.7498	7.49802	13.2274	13.6489	7.49802	7.49802	19.0812	7.49802	7.49802	12.8045	13.3848	7.49802	6.73855	7.49802	13.4688	11.6718	7.49802	16.7445	13.2752	7.49802	7.49802	19.0311	7.49802	15.2736	13.5514
D02-53	6.57223	6.57223	19.8191	9.14992	14.8763	12.1482	11.1331	6.57223	21.706	16.0189	16.9128	6.57223	6.57223	16.365	6.57223	16.1302	18.3604	6.57223	13.7928	13.6862	17.3184	17.55	15.3871	14.6526	13.6843	13.3119	9.90494	6.57223	17.9817	10.4954	6.57223	9.28435	12.0889	6.57223	9.85596	6.57223	13.2646	12.8126	6.57223	18.435	13.4845	14.9429	6.57223	20.1809	9.46527	16.2773	13.0118
D02-54	11.7599	7.84554	20.7852	11.0986	16.5196	14.6084	12.0949	7.84554	21.5053	16.2079	18.2239	7.84554	7.84554	15.4425	7.84554	16.4994	19.1695	7.84554	12.2882	14.2998	17.8445	17.1603	11.4309	14.1493	13.3698	14.9491	14.0992	7.84554	19.1815	8.60022	7.84554	7.84554	11.8904	10.5596	8.17782	7.84554	14.412	12.3469	7.84554	14.1519	12.6492	14.8551	7.84554	19.2148	9.99822	16.3527	12.6214
D02-55	6.71935	6.71935	20.2322	9.62154	14.7837	11.538	11.5574	6.71935	16.6735	15.7462	15.2489	6.71935	6.71935	17.7247	6.71935	10.182	18.3576	6.71935	12.1829	13.572	15.827	18.0991	11.8015	10.6595	14.8656	12.9254	9.77825	6.71935	18.4528	8.65678	12.3078	10.3998	11.293	8.49782	6.85168	6.71935	11.2913	12.0957	6.71935	17.1213	13.5374	6.45688	6.71935	19.7678	9.58587	15.0709	12.0678
D02-56	7.02027	7.02027	20.3808	10.6616	8.44802	11.1727	11.3142	7.02027	17.0909	17.4727	13.1003	7.02027	7.02027	17.1346	7.02027	7.76719	17.4297	7.02027	11.4388	15.6634	16.2915	11.0534	14.1446	7.02027	15.3216	13.8021	7.02027	7.02027	19.2827	10.4827	7.02027	10.0504	11.042	9.84612	6.95379	7.02027	14.8168	12.54	7.02027	18.5595	12.325	7.02027	7.02027	19.6192	8.27998	15.1558	11.7737
D02-57	12.1272	9.69503	20.9075	18.2351	9.69503	9.69503	18.6977	9.69503	15.9828	18.9084	14.3088	9.69503	9.69503	17.5624	12.0308	12.0206	14.6936	9.69503	13.5766	17.7061	14.8127	13.0621	12.8994	14.9024	17.1807	15.2537	9.69503	9.69503	21.0857	10.4418	9.69503	12.7451	9.69503	9.69503	10.6567	9.69503	21.4588	14.3532	9.69503	20.0101	9.69503	13.7067	9.69503	19.0925	16.029	16.6786	15.2863
D02-58	6.40651	6.40651	20.367	11.6697	13.1668	10.7438	10.7016	6.40651	17.7462	15.738	14.7328	6.40651	6.40651	17.8441	6.40651	8.20184	17.7705	6.40651	10.1509	14.3165	15.9665	14.9211	14.3166	6.40651	14.968	13.0673	6.40651	6.40651	18.2415	10.7247	11.15	12.6949	10.541	7.89073	6.43314	6.40651	12.6982	10.5308	6.40651	17.3761	11.5366	9.32504	6.40651	19.633	6.40651	14.0069	11.5732
D02-59	6.49788	6.49788	20.3022	10.8777	9.68038	11.3088	11.0176	6.49788	18.469	12.0653	13.4072	6.49788	6.49788	17.8897	6.49788	9.78774	15.9045	6.49788	10.031	15.4422	16.2608	15.5806	15.1943	6.49788	15.1701	12.9314	6.03836	6.49788	18.1168	8.13635	6.49788	11.0462	10.5322	8.6425	9.24023	6.49788	14.112	12.9982	6.49788	18.8102	11.9387	6.71495	6.49788	19.6978	9.96375	13.6402	12.6364
D02-6	6.16746	6.16746	19.3581	12.0235	13.3507	12.1073	12.1353	6.16746	18.2338	16.2835	16.4399	6.16746	6.16746	17.0201	6.16746	11.9487	17.07	6.16746	12.4684	14.8048	15.9276	14.5477	15.3493	11.3835	14.648	13.6459	6.16746	6.16746	18.6032	6.16746	13.1379	6.16746	11.4151	6.16746	10.4278	6.16746	15.0974	12.9584	11.1666	17.1936	10.9057	9.72479	6.16746	20.6419	7.17686	14.3983	13.2313
D02-60	7.21236	7.21236	20.0837	7.21236	7.21236	8.60887	10.7616	7.21236	14.7561	15.6546	10.7805	7.21236	7.21236	17.1339	7.21236	10.0444	14.9725	7.21236	10.4535	15.4927	15.7665	10.3891	14.5138	11.317	11.9426	13.4172	7.21236	7.21236	18.7854	8.85452	7.21236	7.21236	10.1117	7.21236	7.21236	7.21236	13.6758	14.071	7.21236	17.1351	11.1182	7.21236	7.21236	19.9163	7.21236	12.6638	12.4238
D02-61	7.22281	7.22281	20.4134	12.5978	9.52119	9.82761	11.3854	7.22281	14.6368	17.488	10.5957	7.22281	7.22281	17.2327	7.22281	10.9128	15.2296	7.22281	10.878	14.5757	16.1774	10.2755	12.8908	9.64185	15.4182	12.925	7.22281	7.22281	19.0657	6.57503	7.22281	8.93472	10.4802	7.22281	7.22281	7.22281	15.233	13.5914	11.1972	18.6421	7.22281	9.83946	7.22281	19.5866	9.56874	14.1926	11.812
D02-62	7.29968	7.29968	20.4769	7.29968	11.6476	7.29968	12.6212	7.29968	15.3331	17.6467	11.429	7.29968	7.29968	17.6149	7.92676	11.7989	14.2388	7.29968	12.8269	14.2145	17.2371	8.57313	11.3841	12.3687	15.7403	14.163	7.29968	10.6672	19.7601	7.98403	7.29968	10.9512	10.6541	7.29968	9.44948	7.29968	15.9856	12.1194	7.29968	19.4816	9.40145	9.48166	7.29968	19.5231	9.48096	13.7204	13.0616
D02-63	6.11244	6.11244	20.1433	10.7122	11.0503	12.4908	11.7057	6.11244	18.4866	16.7167	15.3901	6.11244	6.11244	17.4984	6.11244	10.1913	16.5353	6.11244	11.706	14.3154	16.4554	12.7939	16.58	10.2376	15.7674	13.8609	5.99253	9.17572	19.4102	10.7121	6.11244	9.06632	11.1599	7.90911	5.61477	6.11244	14.8809	10.1011	10.9454	18.1187	9.61495	7.6269	6.11244	19.8567	8.89765	13.8412	12.0711
D02-64	6.73938	6.73938	19.8957	12.9986	14.4953	12.8436	11.5795	6.73938	20.3804	16.1215	13.9703	6.73938	6.73938	18.0673	6.73938	9.14752	17.9558	6.73938	10.1421	14.6679	17.0312	14.0649	16.8557	13.7898	16.2345	13.9931	6.73938	6.73938	19.0301	10.1575	11.6954	6.73938	8.24518	8.70078	7.7657	6.73938	14.4878	8.68331	6.73938	19.4278	11.7426	12.7569	6.73938	20.1043	10.0135	14.903	12.5658
D02-65	6.37571	6.37571	19.8993	11.6552	11.1069	11.5028	11.1469	6.37571	15.3986	14.2431	10.6229	6.37571	6.37571	16.5522	6.37571	9.24376	14.7098	6.37571	11.2258	14.075	14.8319	11.5721	11.6277	9.72608	14.7156	12.4118	6.37571	6.37571	18.4504	9.98838	6.37571	6.37571	11.1914	8.08064	5.68603	6.37571	14.5081	10.7928	12.2744	19.7145	5.05471	6.37571	6.37571	20.1007	11.0402	12.9733	11.6668
D02-66	6.53805	6.53805	19.8375	11.1678	15.8222	13.8717	11.8424	10.3588	20.5006	17.6643	17.438	6.53805	6.53805	15.1751	6.53805	11.8011	18.6696	6.53805	11.2768	14.2351	16.2966	16.6386	13.6776	10.6119	13.1429	13.6832	13.0561	6.53805	18.1813	9.72223	10.718	12.3678	10.6947	6.53805	9.8284	6.53805	13.5371	13.2764	10.0748	19.7276	13.5302	12.4561	6.53805	20.1625	8.97883	15.9362	12.0813
D02-67	9.31773	5.06581	19.8162	11.0631	14.5951	11.1357	10.7844	5.06581	19.5252	13.6921	14.9064	5.06581	5.06581	15.2953	5.06581	15.1743	17.4358	5.06581	13.4137	14.1086	16.4449	15.2847	14.9009	5.06581	14.9546	12.7063	7.88311	5.06581	17.5441	5.06581	9.559	12.5402	11.597	9.20598	8.43673	5.06581	15.7227	13.0943	9.67783	19.9629	11.5422	13.5165	5.06581	20.1838	8.97488	15.1713	11.6636
D02-68	6.56452	6.56452	19.8085	13.0535	6.56452	7.36348	10.5657	6.56452	15.5267	14.3084	12.5154	6.56452	6.56452	16.9516	6.56452	10.3901	17.3101	6.56452	10.7688	14.8175	15.7833	6.56452	14.1456	9.50775	15.5912	13.6261	6.56452	6.56452	18.7385	6.56452	6.56452	6.56452	9.61467	6.56452	7.45552	6.56452	14.3475	11.688	9.69574	19.4294	9.12003	6.56452	6.56452	20.1915	6.56452	15.6498	11.9883
D02-69	6.22578	6.22578	19.669	12.3508	6.22578	11.5963	11.3036	6.22578	17.4338	16.6266	14.3587	6.22578	6.22578	17.2395	6.22578	10.2756	17.251	6.22578	10.5552	14.72	14.1832	13.463	15.2109	6.22578	15.4392	12.5387	6.22578	6.22578	18.5941	7.32582	6.22578	6.22578	6.22578	6.22578	9.73385	6.22578	15.0581	11.1357	6.22578	13.8035	7.91497	6.22578	6.22578	20.331	6.22578	14.2814	12.5474
D02-7	10.9959	6.59631	20.0927	6.59631	16.0959	12.7222	12.0739	6.59631	20.7442	16.6127	17.4898	6.59631	6.59631	15.8304	6.59631	13.7312	17.5186	6.59631	11.7457	14.2828	16.8991	16.6346	14.0159	6.59631	12.4664	13.0372	12.1264	6.59631	17.881	8.81915	6.59631	14.2066	11.2125	9.79905	9.91162	6.59631	13.306	11.1685	6.59631	16.2787	10.742	14.2983	6.59631	19.9073	6.59631	15.3304	12.4938
D02-70	6.56034	6.56034	19.9725	11.5789	9.24483	11.912	9.93549	6.56034	14.5755	17.3973	12.5966	6.56034	6.56034	17.7139	6.56034	10.1398	17.7435	6.56034	11.6245	13.9748	14.9414	11.1195	12.213	9.5575	14.2859	13.9087	6.56034	6.56034	18.878	7.58914	6.56034	6.56034	11.4051	9.23283	6.50573	6.56034	14.9143	12.3667	9.80615	17.797	6.56034	6.56034	6.56034	20.0275	6.56034	13.5493	11.7265
D02-71	4.53237	4.53237	19.8917	11.7991	12.8737	11.7134	11.2164	4.53237	17.9883	14.5209	14.797	4.53237	4.53237	17.0818	4.53237	10.395	16.8354	4.53237	11.5486	14.4509	15.7327	15.1983	12.5168	4.53237	14.8843	13.3764	4.53237	4.53237	18.5397	4.53237	11.693	10.6113	10.3835	6.89773	7.67687	4.53237	14.5859	11.9189	10.7647	16.9669	12.0692	7.38851	4.53237	20.1083	8.78331	14.262	12.6862
D02-72	6.5422	6.5422	19.5561	8.28742	14.9015	13.7642	12.1974	6.5422	20.3283	16.3164	16.5748	6.5422	6.5422	17.1285	6.5422	11.0097	17.7077	6.5422	12.2821	14.5565	15.8949	16.6252	17.2983	12.5975	14.6411	13.4564	11.9859	6.5422	18.5849	8.64592	10.1853	10.1681	10.398	6.5422	9.22248	6.5422	13.2198	10.7948	9.76487	16.1062	12.6733	8.91873	6.5422	20.4439	10.3672	15.3349	12.8137
D02-73	6.44228	6.44228	19.5314	12.3568	6.44228	11.2657	13.0261	6.44228	14.6813	16.9347	11.6365	6.44228	6.44228	17.7666	6.44228	12.1736	15.9914	6.44228	12.9055	14.8947	16.2917	6.44228	13.5601	9.78439	16.4509	13.895	6.44228	6.44228	19.3549	10.6992	12.5537	6.44228	7.99649	10.2278	10.1246	6.44228	14.4788	10.9356	6.44228	19.7274	10.4142	9.33101	6.44228	20.4686	8.70858	14.8621	12.8333
D02-74	6.67239	6.67239	19.7108	9.57253	16.0552	13.7917	11.5412	6.67239	20.8738	13.7771	18.2562	6.67239	6.67239	14.386	6.68662	16.199	18.3308	6.67239	10.6839	13.294	16.6912	17.5789	15.3788	6.67239	12.2837	13.376	13.4996	6.67239	18.1105	8.2108	9.76971	13.3463	12.704	6.67239	9.18385	6.67239	14.2672	13.1228	6.67239	17.7773	12.7121	14.2637	6.67239	20.2892	9.77668	15.6254	11.9731
D02-75	11.4598	6.07935	19.9892	11.2115	15.9441	12.8158	9.26927	6.07935	19.9522	15.3263	17.6685	6.07935	6.07935	15.77	6.07935	13.4131	17.641	6.07935	12.3256	13.1824	15.9003	16.5592	11.0376	13.6738	12.0321	12.861	11.7954	6.07935	16.6654	9.47906	9.74986	13.3095	10.3861	7.86509	7.16373	6.07935	12.5817	14.3374	6.07935	19.2193	13.4642	13.0012	6.07935	20.0108	8.71144	15.4905	12.2065
D02-76	9.84164	5.96078	19.6851	9.26186	14.6312	13.0387	11.1801	5.96078	19.0425	16.2208	16.5527	5.96078	5.96078	16.9089	5.96078	10.6401	17.6353	5.96078	10.3824	14.6016	15.2702	16.2443	15.2412	12.2238	13.9803	14.0622	11.0519	5.96078	18.6328	9.13275	11.1343	11.5777	10.4927	5.96078	7.95102	5.96078	14.3579	12.812	5.96078	16.7583	12.4239	5.96078	5.96078	20.3149	8.50391	14.8573	12.4457
D02-77	9.81666	6.19351	19.8799	8.81261	11.3953	9.38194	11.9634	6.19351	17.06	15.9109	14.1925	6.19351	6.19351	17.0977	6.19351	13.3682	17.0304	6.19351	13.0458	15.4268	16.1338	11.9789	14.6456	8.4314	14.0156	13.4921	6.19351	6.19351	18.0605	7.28544	9.13345	11.6635	11.6192	6.19351	10.7785	6.19351	13.1694	13.4402	9.16343	15.6368	9.60471	8.92882	6.19351	20.1201	8.95921	14.2137	13.2301
D02-78	9.0093	6.01999	19.3284	12.2832	11.6229	11.8524	11.5515	6.01999	17.8106	15.8631	14.6104	6.01999	6.01999	16.3409	6.01999	11.1135	16.3989	6.01999	11.2178	14.1407	15.3392	13.4777	14.3222	10.0517	14.5162	13.0212	6.01999	6.01999	17.7424	7.56494	11.1249	10.7857	11.5764	7.33706	7.61129	6.01999	12.6158	11.5843	6.01999	18.9461	11.7442	8.01717	6.01999	20.6716	9.29059	15.2396	13.6292
D02-79	9.56665	5.61037	19.6886	10.8193	16.1913	13.4688	12.5199	5.61037	21.5406	15.2947	17.7047	5.61037	5.61037	15.9514	5.61037	18.459	17.55	5.61037	14.2877	13.8685	16.6076	16.9505	14.4003	14.1306	13.8799	12.1973	13.8072	5.61037	17.3759	6.76809	5.61037	13.154	9.53172	7.11436	11.2617	5.61037	13.5991	13.7352	5.61037	18.5723	12.3813	14.7461	5.61037	20.3114	9.84336	16.0659	13.1901
D02-8	6.86166	6.86166	20.1015	10.4752	10.2984	9.94086	10.3664	6.86166	12.4328	16.2315	11.2381	6.86166	6.86166	17.994	6.86166	10.4447	15.6772	6.86166	10.6599	14.34	14.9031	6.86166	12.0346	6.86166	14.8026	13.3562	6.86166	6.86166	18.9362	6.38729	9.44438	6.86166	9.02702	6.86166	7.96259	6.86166	13.2366	11.4993	11.4862	14.145	10.2541	6.86166	6.86166	19.8985	8.29427	12.2865	13.5278
D02-80	6.20549	6.20549	19.8663	11.7313	12.9526	11.7313	9.29131	6.20549	17.3356	15.4588	15.7029	6.20549	6.20549	16.7571	7.90295	8.78446	17.7753	6.20549	10.2012	14.3628	15.2028	11.7809	15.9154	9.61343	14.7642	13.2342	9.92104	6.20549	17.9457	6.20549	10.2752	10.2524	10.302	6.20549	8.21818	6.20549	12.6809	12.9033	10.5564	18.8148	12.6345	6.20549	6.20549	20.1337	9.33502	13.9544	13.0398
D02-81	5.80507	5.80507	19.7741	5.80507	15.3582	12.1102	10.645	5.80507	20.0012	16.093	17.2957	5.80507	5.80507	15.8003	7.73153	13.7982	17.9932	5.80507	11.3718	13.6457	16.0447	14.881	15.6507	13.4036	14.5408	14.0378	10.0464	5.80507	17.6643	6.13689	5.80507	12.5484	11.1635	5.80507	8.11011	5.80507	13.8719	12.6217	5.80507	16.8996	12.1393	12.1947	5.80507	20.2259	10.2984	14.5264	13.1908
D02-82	5.76	5.76	19.7281	11.489	10.7242	11.5176	11	5.76	15.2827	16.6752	13.2072	5.76	5.76	16.8244	5.76	10.0714	16.5388	5.76	11.1292	14.4531	14.6364	10.3653	13.1181	9.75622	14.7417	13.2094	5.76	5.76	18.0753	11.2779	5.76	7.38898	10.0118	5.76	8.4087	5.76	12.75	12.8452	5.76	17.6487	10.9416	9.84183	5.76	20.2719	5.76	14.2511	11.2359
D02-83	8.98156	6.00355	19.9346	10.1198	14.7646	13.2678	10.5909	6.00355	20.5095	14.5988	17.347	6.00355	6.00355	16.774	6.00355	10.1501	18.227	6.00355	12.5608	13.9314	15.9124	17.1819	13.0504	6.00355	12.4596	13.4654	10.3156	6.00355	18.2451	7.99819	6.00355	11.0674	10.3518	6.00355	8.04964	6.00355	12.23	11.9202	9.66534	12.8941	10.7083	11.8503	6.00355	20.0654	9.13461	15.2573	12.8794
D02-84	7.58593	5.36201	19.7727	9.16363	15.9482	12.1385	11.8041	5.36201	21.222	14.1388	14.9996	5.36201	5.36201	15.9554	5.36201	16.5789	17.2307	5.36201	14.0654	13.0607	16.0368	16.7737	14.4753	5.36201	13.8482	11.4214	10.5338	5.36201	17.0597	7.04999	9.42049	13.9876	11.3732	8.73835	9.84333	5.36201	13.6352	14.4548	5.36201	17.259	14.1289	14.7393	5.36201	20.2273	7.92891	15.4767	13.4974
D02-85	7.93074	6.00139	19.9597	13.3987	16.3373	13.7238	11.5755	6.00139	21.7974	16.3363	17.5348	6.00139	6.00139	16.4904	6.00139	17.1455	18.1993	6.00139	11.8712	14.4516	16.5088	17.1989	15.4186	6.00139	14.7041	13.7394	13.8436	9.82583	18.5689	11.1968	6.00139	10.6787	11.8633	7.83945	9.64147	6.00139	14.0707	14.3339	6.00139	17.0609	13.9866	14.2111	6.00139	20.0403	9.36791	16.1538	13.7043
D02-86	6.74611	6.74611	19.7605	13.4176	9.14141	12.2549	10.6785	6.74611	18.814	14.9332	15.2065	6.74611	6.74611	17.5517	6.74611	10.732	17.3972	6.74611	10.729	14.9232	16.3431	14.5354	13.2167	10.7474	14.9194	13.1598	6.74611	9.33674	18.7424	10.4922	10.1084	12.2113	11.474	6.73501	9.46979	6.74611	14.795	12.9	6.74611	19.4608	12.5318	9.44486	6.74611	20.2395	6.74611	15.0472	12.3898
D02-87	6.16684	6.16684	19.6831	10.0986	13.9107	11.5655	11.3002	6.16684	20.3913	14.1272	14.9636	6.16684	6.16684	16.3164	6.16684	9.226	16.9794	6.16684	10.8466	14.2714	15.3701	17.1418	13.723	13.2069	14.1678	12.4691	6.16684	6.16684	17.82	7.01935	10.2223	12.2682	9.75807	8.75764	8.65672	6.16684	13.6635	11.5804	6.16684	18.2434	12.2153	11.0355	6.16684	20.3169	10.7346	15.3098	12.9808
D02-88	6.3539	6.3539	19.4442	11.3596	9.29167	6.3539	11.4485	6.3539	15.1217	17.1296	11.3666	6.3539	6.3539	16.9882	6.3539	9.83544	12.5872	6.3539	11.7117	14.8946	16.2693	6.3539	11.8017	11.4144	16.1048	12.0287	6.3539	6.3539	18.9672	6.93682	6.3539	6.3539	10.1917	6.3539	9.3014	6.3539	14.8811	6.3539	6.3539	19.4428	6.3539	9.66857	6.3539	20.5558	6.3539	12.7103	10.8284
D02-9	6.46146	6.46146	19.6214	6.46146	6.58776	11.6431	12.6391	6.46146	16.5229	16.0314	15.8995	6.46146	6.46146	17.5991	6.46146	11.7959	17.2741	6.46146	12.8706	14.9182	15.4074	9.29725	14.7414	10.2407	14.4602	12.9084	6.46146	6.46146	18.931	7.76317	6.46146	6.46146	11.2363	8.15268	10.4028	6.46146	14.7759	11.7868	6.46146	13.8426	11.373	6.46146	6.46146	20.3786	8.68061	14.1285	12.7743
D02-Cells	9.06878	4.90297	20.4265	10.9786	7.85128	10.3144	11.1959	4.90297	16.083	16.5527	10.7775	4.90297	4.90297	18.0741	4.90297	10.0462	16.5959	4.90297	11.9347	14.4831	15.14	7.83286	13.5677	10.2105	15.3679	14.0644	7.62898	4.90297	18.8665	10.3013	9.24444	8.99419	10.5203	4.90297	7.72961	4.90297	14.7296	11.942	9.89475	17.848	8.91976	8.69244	4.90297	19.5735	7.87987	13.7658	11.6329
D03-1	13.3729	8.95217	19.8273	13.6198	16.8983	14.0004	10.5239	5.61932	20.8098	11.4557	16.2132	5.61932	5.61932	15.1998	5.61932	17.3684	18.6877	5.61932	15.2246	11.6574	17.7451	18.0466	14.0615	10.8971	11.9626	13.771	13.6833	5.61932	16.1881	5.61932	5.61932	13.9324	11.7022	10.1386	7.42269	5.61932	16.1867	14.4144	5.61932	19.93	14.4662	15.5989	5.61932	20.1727	10.4355	17.0891	15.6637
D03-10	11.5345	9.40843	20.2191	7.00581	16.0528	12.0379	10.4787	7.00581	19.7813	11.6433	14.9864	7.00581	7.00581	16.5522	7.00581	16.1606	17.9182	7.00581	14.5846	11.9327	17.4617	16.869	13.5562	7.00581	13.3447	10.2401	13.9722	7.00581	17.3275	7.00581	7.00581	14.3389	9.34263	9.8841	5.95425	7.00581	15.8692	15.1	7.00581	17.4304	13.7791	15.6454	7.00581	19.7809	8.1546	16.7139	14.3255
D03-11	13.504	6.26682	20.06	9.17795	15.2807	12.6014	9.32125	6.26682	19.8205	10.257	15.5887	6.26682	6.26682	14.9171	6.26682	15.964	17.5984	6.26682	14.8451	9.53471	17.6395	16.8886	12.6414	11.5032	12.3442	12.2668	14.0094	6.26682	16.4306	6.26682	6.26682	15.1696	9.77751	9.396	5.62311	6.26682	16.6071	13.8837	6.26682	17.9142	13.689	15.0421	6.26682	19.94	8.42445	15.9857	14.0497
D03-12	12.9012	6.79811	19.7495	11.0535	16.4979	13.8099	11.5288	6.79811	21.287	14.8381	13.7867	6.79811	6.79811	16.3694	6.79811	17.586	18.3326	6.79811	15.1197	12.8946	18.3771	18.0052	11.5391	14.0336	14.1666	13.1682	11.2625	6.79811	16.6661	6.79811	6.79811	12.2284	8.96443	6.79811	6.71824	6.79811	16.1823	15.091	6.79811	18.4192	12.5055	15.3367	6.79811	20.2505	6.79811	16.1416	14.0312
D03-13	7.1459	10.1175	19.908	7.1459	16.8078	13.2288	9.69529	7.1459	20.244	12.2679	12.7666	7.1459	7.1459	17.0584	7.1459	17.4498	17.9099	7.1459	14.9508	11.1321	18.1811	18.2451	13.7673	14.1022	14.0814	11.6323	14.9415	7.1459	17.0823	7.1459	7.1459	14.8353	11.0069	7.1459	6.81669	7.1459	16.7816	15.1937	7.1459	19.5966	14.5264	16.4458	7.1459	20.092	9.80803	17.4238	15.329
D03-14	12.0328	6.7079	19.8688	8.81036	16.5479	12.9036	11.1902	6.7079	19.9861	11.0907	14.6174	6.7079	6.7079	16.0652	6.7079	16.4728	17.9976	6.7079	13.3976	10.6814	18.2885	17.8266	6.7079	14.8503	12.6996	12.59	14.3689	6.7079	16.7035	6.7079	11.0992	15.6476	10.8689	10.1197	6.7079	6.7079	17.8173	15.2601	6.7079	18.2074	13.6453	15.7681	6.7079	20.1312	10.3533	16.3066	15.782
D03-15	14.0791	9.59338	19.7412	11.9035	16.5802	13.9535	9.33787	6.77592	20.51	12.3004	16.0586	6.77592	6.77592	15.7681	6.77592	17.6249	18.2618	6.77592	16.6161	9.30198	18.3349	18.1382	15.0889	13.9332	15.0004	11.0208	13.9486	9.2103	15.6382	6.77592	10.1165	15.2243	10.7334	11.9915	6.77592	6.77592	16.8327	14.2392	6.77592	19.6062	14.8776	14.499	6.77592	20.2588	11.0464	16.9617	14.4546
D03-16	14.0651	7.01447	20.0655	7.01447	17.4548	13.6623	10.3071	7.01447	20.1459	11.3579	16.7429	7.01447	7.01447	16.686	7.01447	16.5834	18.1722	7.01447	16.482	9.42058	17.9741	17.7841	12.0174	13.9506	13.607	12.2078	16.5926	7.01447	16.5188	7.01447	10.1656	15.6962	11.8689	9.70617	7.01447	7.01447	16.3974	15.423	7.01447	19.6627	14.5315	15.0566	7.01447	19.9345	9.94612	16.8346	15.234
D03-17	6.93335	6.93335	20.1533	6.93335	14.8671	12.5059	8.58199	6.93335	18.0277	13.268	11.0595	6.93335	6.93335	16.6987	6.93335	14.9649	16.9752	6.93335	13.1412	11.995	17.1236	15.1778	10.2474	8.78652	14.0088	11.2901	6.93335	6.93335	17.3126	6.93335	6.93335	14.8373	8.26243	6.93335	6.93335	6.93335	15.9094	15.3167	6.93335	18.4411	8.03279	16.4246	6.93335	19.8467	7.94875	16.4022	13.7417
D03-18	11.8536	7.27532	20.62	9.79789	16.1095	12.1899	10.1774	7.27532	18.8538	13.5423	14.5859	7.27532	7.27532	17.9257	7.27532	17.3291	18.1796	7.27532	14.8744	11.6935	18.2857	17.6881	13.9861	10.6959	14.632	9.48088	11.3087	7.27532	17.2893	6.90616	7.27532	15.4988	10.9851	7.27532	7.06339	7.27532	15.8522	15.2047	7.27532	18.8416	14.34	16.7717	7.27532	19.38	8.31114	16.7266	14.5636
D03-19	8.57409	6.95131	19.9431	6.95131	17.1654	13.9101	10.464	6.95131	20.4647	12.8296	15.2011	6.95131	6.95131	15.1915	6.95131	16.8888	18.2614	6.95131	15.8387	9.83233	18.0693	17.768	9.29431	14.4053	11.615	12.1744	15.5104	6.95131	16.2003	7.38527	6.95131	14.8127	11.8209	9.49685	9.64002	6.95131	15.8221	15.1712	6.95131	19.9057	14.6542	16.2978	6.95131	20.0569	9.63643	17.0757	14.5781
D03-2	11.1668	6.72544	20.1774	6.72544	14.8757	12.6806	9.6064	6.72544	17.6551	12.1617	13.1609	6.72544	6.72544	16.0862	6.72544	15.4737	17.4299	6.72544	13.5031	12.5547	17.5903	15.6644	13.618	6.72544	13.5897	12.7263	6.72544	6.72544	17.8667	6.72544	6.72544	15.0654	10.086	10.1738	6.06973	6.72544	16.9884	15.5708	6.72544	15.7421	14.1054	16.2455	6.72544	19.8226	9.34033	16.4578	15.3746
D03-20	7.04424	7.04424	20.2132	11.6467	15.2942	11.2612	10.9027	7.04424	19.5524	16.5427	11.9489	7.04424	7.04424	16.4735	7.04424	13.8899	18.1067	7.04424	11.57	15.9622	17.0394	16.234	14.8447	13.4892	14.7505	14.1431	10.0893	7.04424	18.1994	7.04424	10.7411	13.1978	10.7285	7.04424	7.04424	7.04424	14.168	12.5084	7.04424	19.4102	9.55765	10.5321	7.04424	19.7868	10.7742	15.6576	14.0851
D03-21	6.94727	6.94727	19.7994	9.75858	15.8402	12.2957	11.0723	6.94727	19.9296	15.6918	15.6701	6.94727	6.94727	15.4825	6.94727	17.1089	18.1755	6.94727	14.6905	9.43359	18.1306	18.4151	14.7021	6.94727	14.3291	12.0076	9.10733	6.94727	16.7257	6.94727	10.0456	13.7953	11.1273	11.948	5.88526	6.94727	17.6656	14.6667	6.94727	19.8942	14.4591	15.8804	6.94727	20.2006	9.08195	16.696	14.3919
D03-22	14.5341	14.7169	20.3572	10.8829	15.7995	13.2964	10.2663	7.03503	20.2802	11.937	15.0306	6.04989	7.03503	15.8318	7.03503	17.6628	17.3887	7.03503	16.0965	12.4859	18.4048	17.7255	14.7062	7.03503	13.5408	12.1951	13.4532	7.03503	14.8676	7.03503	7.03503	15.3802	9.85485	7.03503	8.80927	7.03503	17.9496	13.8891	7.03503	18.9898	13.8685	14.1197	7.03503	19.6428	7.86523	16.5837	14.269
D03-23	14.7027	11.8604	20.6201	9.36108	16.8813	12.1504	11.0527	6.4184	19.9594	13.4565	14.6741	6.4184	6.4184	15.8692	6.4184	18.0387	17.8398	6.4184	15.5978	11.1085	17.9751	18.0263	15.0611	14.7345	13.9312	12.8038	13.3037	6.4184	17.5581	5.76233	6.4184	14.8932	10.0123	10.8793	6.4184	6.4184	17.8661	15.3849	6.4184	18.7793	15.5352	16.5457	6.4184	19.3799	11.0334	16.7814	13.7017
D03-24	12.4577	9.3827	20.5511	6.53472	17.6596	13.6258	11.6518	6.53472	21.1336	13.218	15.8646	6.53472	6.53472	15.7264	6.53472	17.7374	19.2445	6.53472	15.815	11.5228	18.5243	18.5095	14.7116	14.588	15.3244	13.021	13.46	11.7558	17.0484	6.53472	6.53472	16.6135	12.6195	11.8754	5.62373	6.53472	18.0362	16.2591	6.53472	19.3509	15.4068	17.2796	6.53472	19.4489	11.3581	18.5437	14.216
D03-25	7.0649	7.0649	19.8255	12.0349	16.8953	7.0649	10.7647	7.0649	14.2274	15.4554	12.8483	7.0649	13.4995	16.7702	7.0649	12.4949	19.134	7.0649	12.8291	12.659	15.8665	15.0479	15.3846	7.0649	13.5758	14.2858	10.9054	7.0649	17.5895	7.0649	12.2806	10.0284	11.7943	11.8521	9.78856	7.0649	13.2139	13.0569	7.0649	18.6226	8.96267	12.5011	7.0649	20.1745	11.3432	15.16	13.6673
D03-26	13.9839	7.04469	20.3982	9.79457	16.5628	13.2604	11.9548	7.04469	20.1347	12.3752	13.808	7.04469	7.04469	17.02	7.04469	16.1736	18.1647	7.04469	15.2589	11.4587	18.567	18.2666	14.5513	7.04469	14.1847	12.584	13.5992	7.04469	16.9333	7.04469	9.76061	15.0603	9.63567	7.04469	9.88137	7.04469	18.6551	15.5988	7.04469	18.1554	14.4846	17.2026	7.04469	19.6018	11.5448	17.4464	14.4052
D03-27	8.99925	7.04404	20.1981	7.04404	16.4923	13.1993	11.7221	7.04404	20.6584	11.8008	15.6911	7.04404	7.04404	16.3023	7.04404	16.5075	18.1757	7.04404	12.7762	13.4259	18.1629	17.7135	14.7922	13.0857	13.4716	12.2434	7.42472	7.04404	17.2428	7.04404	7.04404	15.2898	10.1662	9.77015	6.40797	7.04404	16.2697	15.2968	7.04404	18.8989	13.1572	16.0704	7.04404	19.8019	9.15636	17.1602	14.1787
D03-28	15.2614	7.88492	20.8956	11.2487	16.3441	12.3907	12.9658	7.88492	21.5365	12.9396	13.4008	7.88492	7.88492	17.2192	7.88492	17.0407	18.1243	7.88492	16.3678	12.4748	19.0423	18.8782	14.9493	15.4763	13.8731	14.508	12.4413	7.88492	18.0871	7.88492	12.9062	14.1482	9.80924	11.9442	7.88492	7.88492	18.4588	16.1509	7.88492	19.46	13.7886	16.009	7.88492	19.1044	12.4029	17.3457	14.1377
D03-29	15.3001	7.39565	20.535	12.5238	17.1055	14.0957	10.2232	7.39565	18.9789	12.8688	16.3467	7.39565	7.39565	15.9404	7.39565	16.1895	18.7877	7.39565	15.7233	9.39726	18.415	17.0913	14.4445	14.7446	12.5905	11.582	11.8215	7.39565	15.277	7.39565	7.39565	16.6156	12.2834	7.39565	7.39565	7.39565	17.5649	13.5199	7.39565	18.0096	15.0628	14.3376	7.39565	19.465	8.16236	16.581	13.9362
D03-3	13.5704	9.40053	19.7588	7.88406	16.2229	13.9061	11.0419	7.88406	22.08	12.6146	15.5906	7.88406	7.88406	16.3998	7.88406	18.0891	18.1776	7.88406	17.9939	12.463	19.569	19.2846	14.9225	16.9218	14.228	11.4149	14.662	7.88406	15.9727	7.88406	7.88406	14.4863	10.7354	7.88406	7.63497	7.88406	18.0743	15.3686	7.88406	19.7812	14.527	15.4881	7.88406	20.2412	11.962	17.4858	15.8377
D03-30	13.7418	7.29667	20.8833	7.29667	16.4606	12.4995	11.6405	7.29667	20.8058	14.136	13.8543	7.29667	7.29667	17.8136	7.29667	17.604	18.0838	7.29667	12.9114	8.79088	18.3424	18.4076	12.3085	7.29667	13.6416	10.8959	14.5367	7.29667	16.6456	7.29667	7.29667	16.3567	10.9155	11.4612	7.29667	7.29667	16.5672	14.803	7.29667	19.0924	13.8727	16.5535	7.29667	19.1167	8.42429	17.1196	13.8214
D03-31	14.2682	11.6683	20.2224	10.0655	17.0441	14.1079	10.6584	7.76218	20.87	14.5127	15.8712	7.76218	7.76218	15.9656	7.76218	17.4708	19.3565	7.76218	15.9099	7.22426	18.3333	18.4534	14.2293	12.9927	14.8884	10.985	14.9063	7.76218	16.9066	6.77201	7.76218	15.7283	11.9654	11.6207	6.55264	7.76218	18.2974	15.9853	7.76218	19.5553	13.7102	15.7438	7.76218	19.7776	7.76218	18.3875	14.6464
D03-32	11.2136	7.12319	20.5452	12.1224	16.8989	13.7603	10.8569	7.12319	7.12319	13.5327	17.2306	7.12319	7.12319	16.4333	7.12319	16.3652	18.7807	7.12319	13.1244	11.3281	17.7697	18.0534	14.1495	14.0756	13.398	13.1649	12.5457	7.12319	17.8249	7.12319	10.711	15.3809	11.4498	11.7197	5.84794	7.12319	16.6298	15.0048	7.12319	19.3197	12.7232	15.677	7.12319	19.4548	7.12319	16.8097	12.8439
D03-33	9.73537	7.18003	20.2697	11.8849	16.6533	13.329	12.0996	7.18003	21.4006	13.5973	13.354	7.18003	7.18003	17.4295	7.18003	18.7292	18.8067	7.18003	12.4865	14.4398	18.2257	18.486	13.3872	7.18003	15.5633	13.1118	13.8791	7.18003	18.1567	7.18003	11.0775	13.6335	8.75522	11.2437	7.18003	7.18003	16.1536	16.7457	7.18003	19.845	14.2399	15.9524	7.18003	19.7303	12.1741	17.3281	14.0612
D03-34	13.7846	10.0025	20.6994	12.8114	17.1825	14.1985	11.6268	7.08494	20.6902	13.7215	15.0546	7.08494	7.08494	17.1774	7.08494	18.2083	19.1097	7.08494	16.4174	7.08494	18.1049	17.4553	14.9771	13.6316	12.926	12.9252	15.8958	7.08494	17.4021	7.08494	7.08494	15.8744	9.82313	9.75413	4.15076	7.08494	16.8034	15.0537	7.08494	19.4564	15.707	15.4031	7.08494	19.3006	10.0606	17.4751	13.9048
D03-35	15.0875	10.6598	20.8053	11.4564	16.7662	13.8702	11.7216	7.0911	20.0143	15.0273	14.693	7.0911	7.0911	16.6045	7.0911	16.5618	18.4279	7.0911	14.1797	12.8759	18.3174	16.9745	13.1071	15.0641	15.1231	13.5582	14.0074	7.0911	16.698	7.0911	7.0911	15.2705	12.2324	11.0642	6.23432	7.0911	17.8529	14.4124	7.0911	19.2577	14.3539	15.6662	7.0911	19.1947	9.04674	16.7668	13.4995
D03-36	13.9912	6.32007	20.7082	9.24044	15.6606	14.0349	11.982	6.32007	21.4778	15.4282	16.0219	6.32007	6.32007	16.9491	6.32007	15.6073	17.694	6.32007	14.9222	14.1027	18.1577	17.818	12.3226	12.6988	14.1293	14.3813	12.9103	6.32007	17.7612	9.85959	10.4523	14.2426	7.44884	6.32007	6.32007	6.32007	17.166	13.988	6.32007	17.4748	13.0091	15.6283	6.32007	19.2918	10.5193	16.7753	13.5542
D03-37	8.10628	8.10628	20.3823	12.6579	16.1773	14.6503	12.987	8.10628	21.4394	16.4003	16.8944	8.10628	8.10628	17.33	8.10628	14.4262	20.1933	8.10628	12.3774	14.7681	18.3705	19.2521	14.6576	15.1442	13.8988	14.5107	12.5386	8.10628	17.7179	8.10628	13.3267	11.2423	11.5795	10.2494	7.06733	8.10628	15.1884	14.343	8.10628	18.871	11.354	14.7888	8.10628	19.6177	11.1029	16.4402	13.0886
D03-38	14.5536	10.494	19.9768	7.57055	17.1572	13.9702	11.851	7.57055	20.721	8.14219	14.0558	7.57055	7.57055	17.2642	7.57055	17.9266	18.4878	7.57055	15.1937	12.0216	18.6921	18.4878	7.57055	15.2404	14.421	12.1702	13.5078	7.57055	15.5926	7.57055	7.57055	16.307	11.2997	10.1457	7.57055	7.57055	16.402	14.933	7.57055	19.4737	15.4922	16.1862	7.57055	20.0232	11.3153	17.9084	15.723
D03-39	14.1983	10.2497	20.9641	6.49333	16.7943	12.7642	11.9704	6.49333	18.5105	12.2108	13.6327	7.28617	6.49333	16.2466	6.49333	18.1416	17.6132	6.49333	15.3836	7.49068	18.7436	16.8417	13.1636	13.003	14.227	12.6653	10.6668	6.49333	17.3433	7.07883	12.9135	16.0044	10.6994	9.98799	6.49333	6.49333	18.1805	15.2805	6.49333	19.0462	14.1665	15.8194	6.49333	19.0359	9.43245	16.8406	13.7235
D03-4	13.4568	9.88087	19.7683	13.1238	16.4663	13.2559	10.991	6.56505	20.6262	10.9535	15.2625	6.56505	6.56505	15.287	6.56505	16.8243	17.5396	6.56505	16.4534	12.8938	17.6986	17.6602	14.1864	13.7925	13.7138	12.2626	15.4403	6.56505	15.9813	6.66254	11.4453	14.9819	9.36125	10.8987	8.90999	6.56505	16.2637	15.8524	6.56505	19.0254	15.0349	15.5819	6.56505	20.2317	11.4955	17.1037	14.8441
D03-40	12.8634	7.44438	20.601	10.8672	17.4589	13.9195	12.3155	7.44438	21.7207	12.0771	14.8853	7.44438	7.44438	16.3292	7.44438	17.8108	19.0487	7.44438	17.0403	12.8818	18.7051	18.3373	15.1868	14.2363	13.3169	12.9401	15.2354	7.44438	17.8669	7.44438	7.44438	15.932	12.6265	11.7764	7.44438	7.44438	16.3694	17.0459	7.44438	19.531	15.5803	16.6624	7.44438	19.399	9.31933	17.7906	13.4158
D03-41	15.0131	9.50024	20.7943	10.186	16.2769	12.8096	10.6603	6.16299	19.5508	12.7212	14.3621	6.16299	6.16299	17.1738	6.16299	16.5377	18.1449	6.16299	16.1845	10.9356	18.8626	17.6524	13.3545	13.5606	14.2595	11.9758	15.1248	10.3662	17.0551	6.16299	6.16299	15.7723	12.1743	6.16299	6.16299	6.16299	18.3628	15.0668	6.16299	18.3966	14.3338	16.1934	6.16299	19.2057	12.4494	17.2253	14.2139
D03-42	7.88328	7.88328	20.2786	7.88328	16.4738	11.935	10.8376	7.88328	21.1305	13.7464	11.1198	7.88328	7.88328	16.3542	7.88328	17.7742	17.8622	7.88328	11.4351	12.1595	17.9299	17.7962	11.7565	14.8842	12.5768	13.0435	7.88328	7.88328	17.307	7.88328	13.7914	13.8743	11.0549	11.8337	7.88328	7.88328	16.5281	15.5765	7.88328	19.6632	12.5441	16.7722	7.88328	19.7214	10.2833	16.6049	12.63
D03-43	8.14172	8.14172	20.552	11.1622	17.1344	13.314	11.3796	8.14172	21.5149	7.55709	13.707	8.14172	8.14172	15.4058	8.14172	17.5994	18.799	8.14172	13.8163	8.70318	18.619	18.5843	13.5552	16.1166	13.6491	14.1079	14.089	6.37969	17.5523	8.14172	8.14172	15.2007	12.2299	11.0641	8.14172	8.14172	18.626	15.5977	8.14172	20.2544	14.3943	17.2831	8.14172	19.448	8.14172	17.7309	13.917
D03-44	8.39211	8.39211	20.6956	12.0497	16.753	14.1582	11.8052	8.39211	21.6099	13.2322	14.9294	8.39211	8.39211	17.2261	8.39211	16.3605	19.3915	8.39211	14.5942	12.1686	18.9008	19.1301	11.8502	16.4577	13.7932	13.5738	15.7173	8.39211	17.7661	8.39211	11.6063	13.3255	13.7658	11.2852	9.80067	8.39211	16.2402	15.8654	8.39211	18.4706	15.9506	16.6743	8.39211	19.3044	12.7116	18.4101	14.5293
D03-45	16.0139	13.7833	20.737	11.9079	17.9434	13.7179	12.0102	7.39703	21.4665	13.1703	15.593	7.39703	7.39703	16.4681	7.39703	17.711	18.6529	7.39703	17.379	12.3018	18.9961	17.8911	14.9676	15.7551	14.767	12.4889	14.944	9.96222	16.8306	7.39703	11.7427	16.8104	11.7779	12.2264	8.653	7.39703	18.7565	15.7086	7.39703	19.073	14.8329	16.7613	7.39703	19.263	7.39703	17.7416	14.652
D03-46	17.1575	8.32281	20.8081	8.32281	17.229	13.9088	12.1643	8.32281	22.7945	15.0673	13.9926	8.32281	8.32281	17.5852	8.32281	18.5007	18.7287	8.32281	18.8946	8.32281	19.2468	19.1293	16.4157	11.2218	15.358	11.0971	8.32281	8.32281	17.2841	8.32281	8.32281	15.7058	11.5571	12.9814	8.32281	8.32281	16.7274	16.5973	8.32281	18.5435	15.3722	17.4412	8.32281	19.1919	11.499	17.9071	13.8088
D03-47	15.3283	13.7854	20.8291	7.34722	16.3403	13.8761	6.85593	7.34722	19.7467	13.5207	14.8199	7.34722	7.34722	17.679	7.34722	18.262	18.2073	7.34722	15.7832	11.9595	18.5521	17.3348	11.2709	7.34722	16.0202	12.6264	14.2839	14.011	16.5257	7.34722	7.34722	16.5398	8.86832	10.8934	7.34722	7.34722	18.7094	15.3115	7.34722	18.6616	14.6341	15.3424	7.34722	19.1709	11.1703	16.2952	14.3877
D03-48	12.9015	6.506	20.45	6.506	16.9628	13.9568	11.0442	6.506	20.5785	13.2982	14.5196	6.506	6.506	17.2971	6.506	17.6936	18.183	6.506	15.3354	8.75824	18.637	18.2554	13.8328	13.5695	14.1961	11.6945	13.975	6.506	17.5473	6.506	10.4489	15.1723	11.3823	10.7543	5.70447	6.506	17.7804	15.6615	6.506	19.2714	14.656	16.378	6.506	19.55	8.92194	17.1112	14.3646
D03-49	9.36642	7.37381	20.4416	7.37381	16.7039	14.1977	11.6448	7.37381	20.8781	12.828	14.8998	7.37381	7.37381	16.8623	7.37381	16.5494	18.3655	7.37381	15.21	11.4052	18.4674	18.0337	13.8056	14.5137	14.1315	11.3514	14.7104	7.37381	17.9484	7.37381	10.2075	14.9756	11.9769	10.7529	7.37381	7.37381	17.3407	15.1168	7.37381	19.6928	13.7626	16.7733	7.37381	19.5584	9.94006	17.8404	13.9066
D03-5	13.4544	9.36479	20.0539	10.2383	16.4646	14.2889	10.9663	6.98292	21.0112	11.7086	16.1672	6.98292	6.98292	16.7361	6.98292	17.2794	17.8528	6.98292	15.7017	10.6396	17.8022	18.1397	12.2032	13.5861	14.3172	12.0302	14.8832	9.25181	17.2057	6.98292	6.98292	14.9184	12.1189	10.2034	9.05889	6.98292	18.2353	14.4251	6.98292	17.3836	14.1912	16.0116	6.98292	19.9461	10.4634	16.3024	15.4491
D03-50	14.0645	9.87758	21.0045	10.4791	16.8536	11.5933	6.03111	6.25789	19.5519	11.6256	13.8846	2.87149	6.25789	16.7404	6.25789	16.6367	18.1279	6.25789	6.25789	11.9698	18.3083	17.8058	14.6489	6.25789	15.1423	12.0755	13.1283	6.25789	17.8155	6.25789	11.2284	16.0107	10.8052	8.07641	7.9282	6.25789	17.5343	15.407	6.25789	18.4958	14.4151	16.8352	6.25789	18.9955	9.82127	17.2679	13.7695
D03-51	12.0479	11.1553	20.9493	6.88754	16.2688	12.3143	11.0362	6.88754	19.5764	12.9487	12.8666	6.88754	6.88754	17.2173	6.88754	17.9018	17.961	6.88754	13.4034	12.2237	18.4336	17.634	14.214	6.88754	15.2534	11.1773	10.8546	13.2808	17.9244	6.88754	11.7525	16.1112	7.42921	6.88754	6.0609	6.88754	18.642	15.465	6.88754	18.5423	13.8994	16.9913	6.88754	19.0507	6.88754	16.1172	13.7819
D03-52	12.9377	8.80762	20.7611	8.54365	17.1775	14.0067	10.5596	7.09353	7.09353	10.6397	14.3568	7.09353	7.09353	17.4798	7.09353	17.9885	19.0306	7.09353	14.203	11.5609	18.6701	18.4379	9.57838	14.41	13.8554	12.4592	14.1664	7.09353	17.3653	7.09353	7.09353	15.8916	11.5017	9.0814	7.09353	7.09353	17.514	14.8974	7.09353	18.6333	14.261	17.4107	7.09353	19.2389	10.6261	18.0957	13.4172
D03-53	14.8042	8.95133	20.5822	6.59041	15.9694	12.5261	10.8609	6.59041	18.9909	12.624	13.9201	6.59041	6.59041	16.879	6.59041	17.7083	17.8368	6.59041	16.5805	11.4011	18.3623	17.1048	14.9123	14.537	15.2119	11.6068	12.393	6.59041	16.7636	6.59041	6.59041	15.6389	10.3247	8.4681	7.83049	6.59041	17.8982	14.8852	6.59041	19.5231	14.7159	16.703	6.59041	19.4178	6.59041	16.9234	14.2791
D03-54	14.7668	7.22543	20.4822	11.4592	16.6099	13.9613	11.3282	7.22543	20.6673	12.0273	15.7526	7.22543	7.22543	16.7565	7.22543	17.2786	18.581	7.22543	17.1112	6.32578	18.4901	17.9048	15.0701	14.7713	12.9707	11.7672	14.819	7.22543	17.0615	7.22543	10.5123	15.5681	12.8274	11.9529	7.22543	7.22543	17.8391	16.0942	7.22543	19.5785	14.8347	15.9765	7.22543	19.5178	7.67409	17.8761	14.2031
D03-55	9.88752	6.54132	20.7904	11.9555	15.8563	14.0722	11.1686	6.54132	21.8754	13.7286	15.5581	6.54132	6.54132	17.0161	6.54132	18.6175	18.4714	6.54132	12.3001	12.8492	17.5638	17.2839	11.2029	6.54132	14.9173	12.8051	9.15191	6.54132	17.6149	7.54152	8.81023	13.8787	11.4067	9.74947	6.36303	6.54132	13.8557	14.9336	6.54132	17.9236	14.4013	15.797	6.54132	19.2096	8.0076	16.6536	13.0455
D03-56	14.8603	11.4412	20.6673	9.73757	17.409	14.1821	11.5313	5.94032	20.7503	11.4849	15.281	5.94032	5.94032	15.5598	5.94032	16.9978	18.4562	5.94032	16.5277	12.4514	18.3806	18.2775	14.3493	14.4099	12.9889	12.6035	9.96949	9.66302	17.3068	5.94032	9.27832	16.0718	11.4891	10.853	6.68391	5.94032	17.5055	14.9583	5.94032	19.3877	14.7724	16.5065	5.94032	19.3327	5.94032	17.2192	13.2057
D03-57	13.8358	8.5309	20.6397	11.0788	15.8547	12.0649	9.70591	6.33725	18.5608	14.1832	13.2063	6.33725	6.33725	16.1039	6.33725	17.162	17.8777	6.33725	15.5172	8.81024	17.4649	17.586	12.0044	14.534	13.2624	11.5813	7.6898	10.4003	15.9664	6.33725	12.1419	15.4189	10.3432	9.45116	6.33725	6.33725	18.413	14.1804	6.33725	19.1652	13.5968	16.4432	6.33725	19.3603	7.64844	15.7961	13.5292
D03-58	6.74907	6.74907	20.2082	12.0124	10.947	12.7435	10.787	6.74907	16.0933	15.2284	8.83086	6.74907	6.74907	16.7207	6.74907	9.88466	16.9051	6.74907	10.4382	14.7632	15.2077	12.7664	10.9838	6.74907	14.5045	12.8637	6.74907	6.74907	18.6837	6.74907	6.74907	6.74907	10.9961	6.74907	6.74907	6.74907	13.575	10.2122	9.82242	14.9082	13.3666	11.8152	6.74907	19.7918	9.5234	15.1865	13.2556
D03-59	12.579	7.11345	20.225	11.7689	17.1257	11.9492	11.1579	7.11345	19.5041	11.1057	15.6011	7.11345	7.11345	16.1967	7.11345	17.2187	18.5382	7.11345	16.1254	10.9308	18.5497	17.6253	13.7071	15.4517	13.931	13.25	11.4399	7.11345	16.3651	7.11345	10.9321	16.5612	10.0744	9.96457	8.8827	7.11345	18.292	14.8363	7.11345	19.3788	14.2814	15.8925	7.11345	19.775	10.9176	16.5921	13.1572
D03-6	11.836	9.39967	19.9081	11.5227	14.8665	13.158	10.6428	6.71496	19.8423	12.9764	14.8529	6.71496	6.71496	16.7567	6.71496	16.7831	17.7121	6.71496	15.246	11.8822	17.9495	17.6742	12.7812	9.28026	13.7627	12.1097	11.9937	6.71496	16.6708	6.71496	10.5987	14.0629	12.255	11.0108	7.62	6.71496	16.4774	14.5965	6.71496	18.3234	13.0856	15.0139	6.71496	20.0919	7.37564	16.8661	15.1387
D03-60	6.17135	6.17135	20.4152	9.72008	14.9709	11.1369	10.6253	6.17135	20.0991	14.2611	11.6993	6.17135	6.17135	17.3683	6.17135	18.1766	17.4547	6.17135	10.8336	13.504	17.455	17.8519	14.0555	6.17135	14.5593	13.6334	6.17135	6.17135	17.3352	7.50512	12.8069	13.6904	8.92559	10.2847	7.52839	6.17135	13.1245	13.6716	6.17135	18.2513	12.9466	15.8795	6.17135	19.5848	10.5739	16.107	13.0718
D03-61	13.9347	9.38211	20.3841	9.16862	16.7279	13.0497	10.9611	6.16401	20.1601	11.8368	15.0354	6.16401	6.16401	16.3285	6.16401	17.7298	18.3436	6.16401	16.0929	11.5992	18.5644	18.4761	13.6315	16.0425	13.8015	10.5651	14.4452	6.16401	16.595	6.16401	6.16401	15.4555	10.34	7.64956	5.48158	6.16401	18.3608	14.9536	6.16401	18.5359	14.2497	16.4314	6.16401	19.6159	11.4233	16.9531	15.0278
D03-62	14.0967	6.30859	20.2241	9.53201	16.7329	13.528	10.2629	6.30859	20.5268	11.7724	15.8429	6.30859	6.30859	16.6057	6.30859	17.5961	18.3892	6.30859	6.30859	11.9704	18.3481	18.6173	13.4032	14.8777	13.767	11.7239	13.5717	8.02071	17.182	4.98456	9.5108	14.903	12.6887	6.30859	6.30859	6.30859	18.6899	15.0383	6.30859	19.5007	14.4625	16.7135	6.30859	19.7759	10.6093	16.9919	14.6691
D03-63	15.2045	11.3959	20.6462	8.5296	16.7664	13.3856	11.908	6.39865	19.8489	13.4283	15.7899	6.39865	6.39865	16.1747	6.39865	17.0496	18.0399	6.39865	16.748	11.0371	17.4558	18.0965	13.1088	12.0431	11.6463	11.8015	13.576	6.39865	16.3491	6.39865	6.39865	15.5426	9.88532	6.39865	6.98843	6.39865	17.743	14.3343	6.39865	17.7334	15.3012	15.4339	6.39865	19.3538	6.39865	17.0648	13.7888
D03-64	8.05145	7.18966	20.504	10.0259	13.8308	9.4525	11.4019	7.18966	13.8654	16.635	13.8893	7.18966	7.18966	17.6619	7.18966	14.6163	18.3858	7.18966	10.7063	14.895	15.2067	14.4229	14.8888	7.18966	13.2555	12.767	7.18966	7.18966	18.5718	7.18966	8.76481	10.9543	6.1592	7.18966	6.43555	7.18966	13.4749	11.8143	10.6125	13.6284	13.6833	12.0284	7.18966	19.496	10.4803	14.3805	12.5635
D03-65	12.9307	8.11969	20.219	9.93954	17.1372	14.705	11.1618	8.11969	20.6036	10.3724	15.5761	8.11969	8.11969	15.664	8.11969	18.431	18.9768	8.11969	17.3522	8.11969	18.5852	19.1658	14.6745	15.2266	14.6474	12.4112	14.676	8.11969	16.8885	8.11969	8.11969	15.6989	12.1926	8.11969	9.23979	8.11969	17.0617	14.416	8.11969	19.5654	15.1526	16.3042	8.11969	19.781	9.62291	17.3479	15.4767
D03-66	11.2567	5.96605	20.4317	9.55666	16.5654	13.4762	11.6552	5.96605	21.2137	12.7123	14.5238	5.96605	5.96605	16.2095	5.96605	17.4065	18.2881	5.96605	13.9311	12.4025	17.8194	18.1676	13.1806	14.6639	14.3738	12.7983	13.9642	5.96605	16.9835	7.27637	11.2262	15.3144	9.84371	10.8099	5.18026	5.96605	16.2693	15.2349	5.96605	18.6129	15.7356	16.2367	5.96605	19.5683	9.57909	16.733	14.0061
D03-67	14.3682	11.8867	20.114	11.8867	17.9364	15.8345	16.3085	11.8867	23.3438	16.1121	16.3736	11.8867	11.8867	19.1574	11.8867	17.286	18.5073	11.8867	18.0654	15.9281	22.0188	19.0282	17.6635	11.8867	16.7149	14.7768	11.8867	11.8867	19.6256	11.8867	11.8867	17.1506	11.8867	12.7799	14.9771	11.8867	22.7667	19.3162	11.8867	18.7136	15.8538	18.4534	11.8867	19.886	13.5571	15.9399	14.6286
D03-68	12.3078	7.7168	19.9938	7.7168	17.3192	13.5676	11.6356	7.7168	21.1178	13.1012	15.425	7.7168	7.7168	16.7265	7.7168	18.0455	18.7342	7.7168	14.1631	7.35086	18.5838	17.9914	11.9197	15.9872	13.7187	13.7181	14.9877	9.43247	16.3583	7.7168	10.4397	15.9631	12.5322	10.874	6.41851	7.7168	17.8808	15.8604	7.7168	19.7123	14.8938	16.3383	7.7168	20.0062	7.7168	17.4509	14.9275
D03-69	14.125	6.46023	20.3995	8.83183	15.1402	12.8904	9.04246	6.46023	19.2532	10.0726	13.804	6.10941	6.46023	16.3919	6.46023	17.025	17.0306	6.46023	13.3801	9.98691	17.7379	17.8493	13.0578	13.9438	14.4111	12.0499	13.2162	6.46023	17.1544	6.46023	6.46023	14.4544	8.77585	10.6007	7.60404	6.46023	17.4726	15.3095	6.46023	18.9263	15.055	15.1981	6.46023	19.6005	9.59036	15.5726	14.7651
D03-7	6.64821	6.64821	19.8391	6.64821	11.8347	11.2079	9.53731	6.64821	16.3446	18.3138	11.4978	6.64821	6.64821	17.0504	6.64821	12.0821	16.8946	6.64821	11.4749	14.2765	16.159	14.3068	15.5106	9.90788	14.7608	12.5288	6.64821	6.64821	18.1329	4.87105	9.38991	9.65819	9.95469	6.64821	9.21958	6.64821	11.9184	12.0738	6.64821	18.7496	10.8382	11.4942	6.64821	20.1609	6.80415	15.1587	13.7558
D03-70	8.50863	7.02331	20.0831	7.02331	16.4617	13.5038	11.4544	7.02331	21.3908	13.7509	15.859	7.02331	7.02331	16.2232	7.02331	17.4004	18.0342	7.02331	14.5145	11.7199	17.7002	18.7101	12.8468	7.02331	11.5721	13.2559	14.1882	7.02331	17.4651	7.02331	11.5116	14.3691	10.347	7.58115	6.21808	7.02331	16.5349	15.0502	7.02331	19.5005	13.7208	16.9829	7.02331	19.9169	10.6711	16.9536	14.4413
D03-71	6.89921	10.4106	19.9872	6.89921	16.5416	12.6507	11.0429	6.89921	20.9985	11.1809	15.1372	6.89921	6.89921	16.2255	6.89921	16.6931	17.7193	6.89921	10.9914	12.7895	17.7867	17.5427	11.2253	6.89921	13.8121	12.1537	6.89921	6.89921	17.4964	5.90723	6.89921	14.0813	10.3922	9.19505	7.52072	6.89921	15.3354	14.4767	6.89921	19.1487	13.014	15.2766	6.89921	20.0128	11.2731	16.7183	13.0787
D03-72	15.0145	9.62754	20.1495	10.6753	15.518	13.4036	10.7769	6.4498	20.0146	12.8592	15.7842	6.4498	6.4498	15.5521	6.4498	17.5158	18.1164	6.4498	16.8423	13.9413	18.2913	17.3188	10.0986	6.4498	14.1181	11.1423	14.4943	5.49235	15.1637	7.14746	6.4498	15.0835	11.5466	9.2066	9.74373	6.4498	17.7631	14.1694	6.4498	17.7813	13.916	15.5793	6.4498	19.8505	10.0863	17.1656	14.9134
D03-73	12.2346	6.95625	20.0984	12.5934	16.2777	13.6776	8.61778	6.95625	20.9278	13.7222	15.4416	6.95625	6.95625	15.7222	6.95625	16.4758	18.3184	6.95625	15.8256	12.6519	17.5005	18.4613	6.95625	15.2601	14.509	12.0226	14.7327	6.95625	17.2603	7.63562	6.95625	14.5398	12.4829	8.20404	9.54371	6.95625	14.2326	15.2624	6.95625	19.1854	14.8018	16.1224	6.95625	19.9016	8.46174	17.6787	14.9991
D03-74	14.8073	9.49119	19.8196	6.74784	15.4317	13.216	12.3534	6.74784	20.9521	14.4815	14.7898	6.74784	6.74784	16.6286	6.74784	16.1231	17.3447	6.74784	16.3071	11.5883	18.7249	17.6956	12.4586	15.9043	14.7567	11.999	12.843	6.74784	15.597	6.74784	6.74784	15.5425	7.96664	6.74784	11.1445	6.74784	17.3778	14.6027	6.74784	19.0117	14.0595	15.6618	6.74784	20.1804	9.46813	16.6316	14.7671
D03-75	13.6803	7.00634	19.9255	9.39924	16.6421	12.0678	11.633	7.00634	19.8746	13.6996	14.0348	7.00634	7.00634	15.8246	7.00634	16.9731	18.1358	7.00634	15.6275	10.9241	17.5499	16.6586	13.7877	13.2072	13.3462	11.9608	15.5106	7.00634	17.191	7.65608	9.4342	15.9748	9.56599	8.50191	8.54897	7.00634	17.3801	14.6467	7.00634	19.118	15.3259	15.6688	7.00634	20.0745	10.3349	17.0049	14.4981
D03-76	13.3429	5.8448	20.05	9.25462	15.6165	13.0881	10.5405	5.8448	20.2453	8.97969	14.8705	5.8448	5.8448	15.861	5.8448	16.9845	17.3015	5.8448	13.6457	12.3506	16.6212	16.1673	13.3827	13.2285	14.2093	11.2752	9.24642	5.8448	17.0532	7.22154	5.8448	14.3755	7.72105	5.8448	7.98309	5.8448	16.7027	13.7307	5.8448	17.8612	14.1542	15.2305	5.8448	19.95	8.04962	15.6758	13.1901
D03-77	15.3735	10.2528	19.9527	6.4414	16.1962	12.8596	11.2685	6.4414	20.9294	12.2132	14.725	6.4414	6.4414	15.0426	6.4414	17.2036	17.4274	6.4414	16.0658	12.6915	18.1152	17.5718	12.5359	9.34342	14.13	11.7422	13.9797	6.4414	14.6424	6.4414	6.4414	15.0621	10.7473	6.4414	8.33796	6.4414	18.6647	14.8118	6.4414	18.3126	13.2501	15.8596	6.4414	20.0473	6.4414	16.4381	14.7856
D03-78	14.5894	12.7241	19.8593	11.9792	15.9887	12.9785	11.2598	6.14174	20.5767	13.1741	14.9749	6.14174	6.14174	15.8151	6.14174	17.1858	17.7157	6.14174	14.6384	12.4609	17.8287	17.7062	12.9971	13.7224	12.0796	12.9854	11.6905	6.14174	16.1723	6.14174	10.8171	14.7388	11.5338	10.4916	6.64971	6.14174	16.2895	13.5743	6.14174	19.3586	13.148	15.1807	6.14174	20.1407	10.6187	16.1992	14.8924
D03-79	15.4823	6.2218	19.7616	11.375	16.2222	13.781	12.7479	6.2218	20.8589	14.914	14.7594	7.24899	6.2218	17.3175	10.0603	16.7544	17.8568	6.2218	17.2441	11.9682	18.7338	18.2679	14.2301	13.8149	14.6647	11.2974	13.3675	6.2218	15.7127	6.2218	6.2218	14.794	10.6972	10.5203	11.5299	6.2218	17.9984	15.3828	6.2218	19.3842	14.4623	16.2747	6.2218	20.2384	11.6448	16.4271	15.0318
D03-8	6.95301	6.95301	19.9731	6.95301	15.6341	13.8854	10.9944	6.95301	19.9095	15.1542	15.602	6.95301	6.95301	16.1158	6.95301	16.4573	18.6425	6.95301	11.2861	13.1681	17.0663	17.9353	14.8296	12.9367	13.1538	13.669	9.86515	6.95301	17.7616	6.95301	9.51429	12.4752	12.0116	6.95301	6.95301	6.95301	14.9791	12.7311	6.95301	17.7054	10.4247	14.287	6.95301	20.0269	9.22746	16.1321	14.5497
D03-80	8.46999	9.68357	20.0062	9.68117	15.9192	13.9069	10.9823	6.72464	20.6506	9.78762	15.9475	6.72464	6.72464	16.1745	7.8499	16.54	18.1501	6.72464	14.3629	10.4408	17.7851	17.769	11.0667	15.5134	14.2303	11.6995	14.3267	6.72464	17.6123	6.72464	9.91052	14.5278	9.26104	12.0037	8.96381	6.72464	16.413	14.8403	6.72464	19.2421	14.981	16.0311	6.72464	19.9938	12.2483	16.5728	14.7451
D03-81	11.8045	5.73932	19.7167	12.2847	16.2776	13.0648	10.7057	5.73932	20.7421	14.477	14.3688	5.73932	5.73932	15.0769	5.73932	15.4942	17.9558	5.73932	14.185	12.8841	17.1994	17.9413	12.704	12.0205	13.4674	12.7017	10.6663	6.96416	15.8115	5.73932	11.6185	13.9255	10.5967	9.8254	8.86553	5.73932	15.1309	11.5432	5.73932	18.9588	11.7848	14.2427	5.73932	20.2833	10.0044	15.9858	14.1559
D03-82	6.21062	6.21062	19.8496	11.471	17.2698	14.2036	12.3936	6.21062	21.4092	15.8749	15.8911	6.21062	6.21062	15.3687	6.21062	17.1174	18.2712	6.21062	15.4461	10.9454	16.9528	17.9612	14.4519	13.2353	8.66679	12.3837	11.0386	6.21062	16.4391	6.21062	10.3253	13.7215	6.22195	8.73705	9.45295	6.21062	14.4286	12.9215	6.21062	18.7619	15.2637	15.1826	6.21062	20.1504	8.30878	17.0488	13.6314
D03-83	12.3643	5.38226	19.9194	8.93305	16.1787	13.5634	11.1643	5.38226	20.5088	13.3352	16.7502	5.38226	5.40217	15.9939	5.38226	17.6817	18.0502	5.38226	14.945	11.8249	17.3501	17.8307	11.4478	13.6617	13.1152	12.7917	12.9112	9.01719	16.7879	9.25403	10.184	14.5471	11.7037	10.1273	9.65322	5.38226	15.6922	14.7163	5.38226	17.9024	14.2314	15.092	5.38226	20.0806	10.138	16.3111	14.8128
D03-84	15.8759	9.29421	20.1286	6.98297	15.6288	13.5363	11.9338	6.69059	19.1825	13.5199	14.2617	6.98297	6.98297	17.1055	6.98297	15.6483	17.6324	6.98297	14.3331	11.3583	17.9487	16.4844	12.3282	9.78993	14.4606	11.9873	9.10981	8.86815	16.0868	7.53971	6.98297	15.383	8.86359	6.98297	10.9586	6.98297	17.6764	14.3172	6.98297	17.9095	14.8921	16.3171	6.98297	19.8714	11.018	15.8358	15.3308
D03-85	13.1533	6.93589	20.0245	11.2655	17.0485	12.6281	11.0754	6.93589	20.7577	11.5418	14.4054	6.93589	6.93589	16.0489	6.93589	16.9191	17.9329	6.93589	15.2368	11.103	17.885	17.7424	10.3125	12.4606	11.5423	13.2619	15.5162	6.93589	16.806	6.93589	6.93589	14.7844	11.089	10.9034	9.89529	6.93589	16.9689	15.1718	6.93589	18.5942	14.8538	16.2021	6.93589	19.9755	11.9009	17.3419	15.6527
D03-86	6.54821	6.54821	19.5961	8.94587	15.7139	11.9782	10.8955	6.54821	20.8626	10.7163	14.3192	6.54821	6.54821	16.8227	6.54821	15.9947	17.8255	6.54821	14.0634	9.20114	18.0009	17.9598	11.3706	15.3478	12.3485	12.63	13.7269	6.54821	16.1299	6.54821	8.76202	14.9201	10.167	7.95636	7.66625	6.54821	16.0624	15.0453	6.54821	19.4326	13.5532	16.2449	6.54821	20.4039	8.37767	17.5749	14.0187
D03-87	6.39169	6.39169	20.3899	7.24115	12.1222	6.37133	10.7022	6.39169	14.3218	14.5633	10.6839	6.39169	6.39169	16.5463	6.39169	10.1072	16.4487	6.39169	10.3878	14.4675	16.3522	14.0509	12.9115	9.65486	12.8162	13.1083	6.39169	6.39169	17.9563	6.07126	9.47545	11.4295	9.90001	6.39169	6.39169	6.39169	12.9749	10.8782	9.35799	18.527	9.09318	9.75645	6.39169	19.6101	8.32431	13.0538	13.0443
D03-88	6.65098	6.65098	20.1656	6.65098	15.8824	11.7182	11.5742	6.65098	18.4278	9.96595	13.156	6.65098	6.65098	17.0118	6.65098	16.8819	17.5627	6.65098	12.3865	11.1228	17.3865	16.8277	13.6386	14.5176	14.3535	12.2545	6.65098	6.65098	17.6464	6.65098	6.65098	14.903	7.85343	9.42326	6.65098	6.65098	13.4719	15.0577	6.65098	18.9271	13.5448	15.1083	6.65098	19.8344	11.4577	15.7227	14.7297
D03-9	12.2979	7.2077	19.9754	7.94273	15.8923	13.0516	9.59787	7.2077	18.9692	7.2077	12.4078	7.2077	7.2077	14.5753	7.2077	16.061	16.8473	7.2077	14.6309	10.9267	17.5572	17.5245	12.8703	13.6064	12.6465	11.3284	10.9002	7.2077	16.5049	7.2077	10.5055	14.2202	10.483	7.73805	8.62001	7.2077	16.5339	14.325	7.2077	18.3267	14.2061	16.574	7.2077	20.0246	8.4361	15.9796	14.3783
D05-1	7.39729	14.6891	20.2906	10.463	14.0475	7.52209	12.5036	7.39729	7.39729	11.9552	9.2173	7.39729	7.39729	14.9136	9.50922	16.8584	12.6641	7.39729	15.5207	16.2159	17.1522	9.71502	7.39729	9.48701	16.0843	12.3501	14.6934	7.39729	16.1608	7.39729	7.39729	15.2557	11.1607	7.39729	9.77408	7.39729	19.7352	16.4458	7.39729	10.0349	16.0428	15.9408	10.5308	19.7094	11.2474	16.4663	17.2575
D05-10	9.93542	9.93542	20.4058	9.93542	9.93542	9.93542	13.5001	9.93542	9.93542	20.9416	9.93542	9.93542	9.93542	16.043	14.2573	11.8411	9.93542	9.93542	11.2362	18.4096	14.6226	9.93542	13.9269	14.9106	16.176	10.947	9.93542	9.93542	19.2059	9.93542	9.93542	9.93542	11.3969	9.93542	12.6195	9.93542	15.6438	14.7797	9.93542	19.4063	9.93542	11.8207	9.93542	19.5942	14.0628	9.93542	16.6481
D05-11	7.65652	12.5031	20.058	11.8533	12.5888	7.65652	13.1012	7.65652	7.65652	18.6934	7.65652	7.65652	7.65652	15.4056	12.6385	13.8805	11.7692	7.65652	12.9867	16.1559	16.6898	11.6412	14.8011	7.65652	15.8385	13.4259	14.8408	7.65652	17.7705	7.65652	7.65652	15.7052	11.7737	7.65652	11.7836	7.65652	18.119	15.4146	7.65652	17.2515	13.9126	7.65652	7.65652	19.942	12.4866	15.9844	15.9264
D05-12	12.6774	12.8197	20.1342	11.2634	12.746	9.10027	12.4213	8.55143	8.55143	14.3411	10.6931	8.55143	8.55143	15.7277	11.8828	17.9336	14.7839	8.55143	14.5125	16.2141	18.5745	12.942	8.55143	12.7884	15.6297	12.874	15.415	8.55143	16.2979	8.55143	8.55143	16.1363	12.3482	8.55143	10.89	8.55143	19.6508	16.9271	8.55143	12.9573	15.8628	15.9138	8.55143	19.8658	13.9769	16.2813	17.2158
D05-13	7.69493	15.2182	20.2319	7.69493	13.4495	7.69493	12.3792	7.69493	7.69493	13.5873	9.94352	7.69493	7.69493	14.5174	12.5966	17.1506	16.41	7.69493	15.982	14.9209	17.863	13.932	12.3053	15.1416	16.1696	12.4244	14.6893	9.20954	15.9543	7.69493	10.042	16.7056	12.2927	7.69493	10.2098	7.69493	19.7624	15.6422	10.2271	16.4823	16.3164	15.6929	7.69493	19.7681	13.6372	16.4489	16.3985
D05-14	8.4965	15.0725	20.2519	10.9596	13.7093	9.64094	13.2154	8.4965	8.4965	13.5802	10.401	8.4965	8.4965	15.4132	8.4965	16.6379	11.8913	8.4965	16.7727	15.0959	17.3901	15.1316	11.8146	9.96018	15.456	12.1909	13.7863	8.4965	15.3434	8.4965	8.4965	16.3054	11.1299	8.4965	8.84691	8.4965	20.3136	16.3346	8.4965	14.7323	16.5404	16.1841	8.4965	19.7481	11.0627	15.6909	16.22
D05-15	10.0646	15.0152	20.8775	12.5213	14.2698	10.0646	14.6094	10.0646	10.914	13.924	10.0646	10.0646	10.0646	17.3854	10.0646	15.5714	10.0646	10.0646	15.3266	17.2192	18.9872	15.1458	10.0646	10.0646	16.8816	11.416	10.0646	10.0646	17.4917	10.0646	10.0646	12.4414	12.0084	10.0646	11.6484	10.0646	21.2838	18.4918	10.0646	15.2771	16.49	15.2255	10.0646	19.1225	13.5197	11.8903	16.4225
D05-16	8.77115	15.3313	20.3356	12.1369	12.7196	8.77115	12.1394	8.77115	8.77115	13.4817	8.77115	8.77115	8.77115	15.1427	12.0153	12.6514	12.0822	8.77115	14.7939	16.9209	18.3129	14.0976	8.77115	14.8969	15.5319	9.86066	14.65	8.77115	15.9796	8.77115	8.77115	16.9009	11.9175	8.77115	8.77115	8.77115	19.76	16.8264	8.77115	8.77115	16.1161	15.7494	15.2056	19.6644	13.6719	17.5373	17.4707
D05-17	7.51164	11.4372	20.5084	12.2874	10.1639	7.51164	12.5711	7.51164	7.51164	18.4085	7.51164	7.51164	7.51164	15.543	9.13252	12.1476	7.51164	7.51164	13.4892	15.7288	17.2257	11.5585	15.584	13.6337	15.5122	13.2662	13.0425	7.51164	18.3645	7.51164	7.51164	14.702	11.3553	7.51164	7.51164	7.51164	18.1817	16.2834	7.51164	17.2355	15.801	14.8857	7.51164	19.4916	11.8371	15.9279	15.6858
D05-18	8.7323	14.4932	20.6381	8.7323	14.4299	8.7323	12.1257	8.7323	8.7323	14.739	8.7323	8.7323	8.7323	15.6055	10.3086	16.04	14.8069	8.7323	16.5381	15.2677	18.6123	13.1191	8.7323	10.5297	16.0411	12.8677	14.5375	8.7323	16.5886	8.7323	11.7709	17.3449	12.2447	8.7323	8.7323	8.7323	20.5285	17.1642	8.7323	13.3997	16.6224	16.1771	8.7323	19.3619	13.0742	16.4749	17.1735
D05-19	6.75699	14.6503	20.4794	10.9582	12.4388	9.36789	13.3183	6.75699	9.18522	13.8792	9.09332	6.44588	6.75699	15.8878	10.2347	15.5122	12.4832	6.75699	15.8132	15.8782	18.1388	13.7288	8.40316	12.9811	16.0897	12.4629	14.1165	6.75699	16.7819	6.75699	9.16376	15.9876	11.7573	6.75699	10.0964	6.75699	20.0166	17.0847	6.75699	15.3263	15.8797	14.9068	6.75699	19.5206	13.522	15.669	16.3363
D05-2	12.3537	14.2562	20.3042	9.40287	13.2157	9.69047	12.073	6.93272	9.21595	17.5293	6.93272	6.93272	6.93272	15.2274	6.93272	14.5389	13.4138	6.93272	15.1975	15.9473	17.064	11.3866	15.2015	12.6714	15.7388	12.7575	12.1435	9.7446	18.2986	6.93272	6.93272	15.517	10.2131	6.93272	10.8505	6.93272	17.9016	14.9432	6.93272	15.538	15.1228	14.2673	6.93272	19.6958	10.7649	15.8128	16.4113
D05-20	8.19544	12.1094	20.6168	12.2022	14.4801	8.19544	13.4595	8.19544	8.19544	14.0573	8.19544	8.19544	8.19544	16.1361	8.19544	16.2542	12.0654	8.19544	16.6358	15.754	18.4508	12.7857	8.19544	12.9244	16.0903	12.7922	14.7549	8.19544	16.9987	8.19544	8.19544	14.9896	10.5578	8.19544	11.3283	8.19544	19.1373	17.634	8.19544	8.19544	16.8882	14.7084	8.19544	19.3832	13.3813	16.7897	15.8209
D05-21	8.22728	12.3377	20.2005	10.5738	13.1984	8.22728	13.428	8.22728	8.22728	14.9792	11.7796	8.22728	8.22728	15.9	8.22728	16.3876	12.3956	8.22728	16.5346	16.7937	18.2896	11.1617	8.22728	13.7791	15.8489	12.8649	15.0564	8.22728	16.4026	8.22728	8.22728	13.9317	11.0302	8.22728	11.4654	8.22728	19.4382	16.8672	8.22728	8.22728	16.3297	15.065	8.22728	19.7995	12.5589	15.3138	15.6119
D05-22	7.75719	10.3642	20.6747	12.4199	7.75719	7.75719	12.8149	7.75719	7.75719	18.8938	7.75719	7.75719	7.75719	16.2021	7.75719	11.4819	7.75719	7.75719	11.8116	15.5868	13.8045	7.75719	14.4054	10.9784	14.7792	14.0222	10.5095	7.75719	19.2695	7.75719	7.75719	11.2859	11.0477	7.75719	7.76371	7.75719	14.3285	14.2305	7.75719	14.8233	7.75719	7.75719	7.75719	19.3253	10.0006	15.6807	13.2835
D05-23	7.69269	15.0181	20.37	7.69269	14.2866	9.68356	12.6734	7.69269	7.69269	12.8101	7.69269	7.69269	7.69269	14.9006	9.81175	16.6814	16.0084	7.69269	16.9941	12.6922	18.5182	13.6324	11.6084	15.5848	16.6842	12.0713	12.8183	7.69269	15.4451	7.69269	7.69269	17.1288	11.7338	7.69269	7.21727	7.69269	20.2374	16.1293	8.85044	18.9456	16.3949	16.3844	7.69269	19.63	12.8687	16.0751	16.7569
D05-24	7.58437	13.7069	20.7464	7.58437	13.9558	7.58437	12.3973	7.58437	10.5091	13.8748	9.53976	7.58437	7.58437	14.9058	9.45272	17.1495	14.0353	7.58437	16.8419	15.8447	17.6065	14.5122	7.58437	7.58437	15.8271	11.8111	13.0485	7.58437	15.998	7.58437	7.58437	15.4687	11.6306	7.58437	9.57669	7.58437	20.72	16.6805	7.58437	13.2881	16.4698	16.96	7.58437	19.2536	12.421	15.183	16.1413
D05-25	8.02555	11.4287	20.8429	12.8699	13.7398	8.02555	12.7604	8.02555	8.02555	18.6813	8.02555	8.02555	8.02555	15.564	8.02555	15.5532	12.1191	8.02555	15.0165	15.6461	16.7641	10.7903	16.2962	14.1816	16.3532	13.8257	14.2776	8.02555	19.1639	8.02555	12.891	14.9532	12.0996	8.02555	8.02555	8.02555	18.6197	14.8559	8.02555	17.7737	14.9014	15.3161	10.9752	19.1571	12.5954	17.0215	15.7103
D05-26	10.0682	13.2543	20.3981	8.33458	13.1814	7.83329	14.0098	8.33458	10.0885	14.2225	8.33458	8.33458	8.33458	15.6271	8.33458	15.943	13.6492	8.33458	16.4009	15.2639	18.1685	13.3827	11.7967	13.5515	15.5779	12.7351	14.7982	8.33458	15.7553	8.33458	8.33458	16.0975	11.4855	8.33458	10.1936	8.33458	19.878	16.8054	8.33458	15.5755	16.5553	16.0387	8.33458	19.6019	12.4526	17.2011	16.4482
D05-27	7.4311	15.184	20.7517	13.3235	11.7246	7.4311	13.2264	7.4311	7.4311	19.0845	7.4311	7.4311	7.4311	15.3741	9.58071	15.0161	12.279	7.4311	14.0464	15.2015	16.9367	12.7542	15.7293	12.3358	15.5305	14.4692	13.4626	7.4311	18.1546	7.4311	7.4311	14.7345	12.7319	9.03326	7.4311	7.4311	18.6288	15.9969	7.4311	17.4154	15.6381	15.1573	7.4311	19.2483	13.0011	15.6628	15.6752
D05-28	8.78062	13.2025	20.6751	8.78062	14.145	8.78062	13.2272	8.78062	8.78062	14.725	8.78062	8.78062	8.78062	15.4397	9.74912	15.4681	11.1829	8.78062	16.7533	15.7166	18.4341	13.6641	8.78062	13.7466	16.2883	11.677	16.8584	8.78062	15.7447	8.78062	8.78062	16.454	13.0803	8.78062	8.78062	8.78062	19.9489	16.8159	8.78062	14.6135	17.1567	16.0533	8.78062	19.3249	13.6465	17.1912	16.8203
D05-29	8.98988	11.4515	20.6333	11.5067	13.1335	10.2613	13.5942	8.98988	8.98988	12.6078	8.98988	8.98988	8.98988	15.7282	10.0711	17.3914	13.6653	8.98988	17.1231	15.2234	18.4099	11.7792	10.8045	14.8607	16.1041	13.303	15.1955	8.98988	16.3094	8.98988	8.98988	16.1378	13.208	8.98988	9.84897	8.98988	18.9552	16.6639	8.98988	12.07	16.8274	15.5251	8.98988	19.3667	13.1939	17.8407	16.9832
D05-3	8.21121	13.5758	20.5638	8.21121	13.9895	8.21121	12.5367	8.21121	8.21121	12.1194	8.21121	8.21121	8.21121	14.8988	11.6168	16.9483	12.167	8.21121	16.0182	15.3489	17.768	11.9421	8.21121	12.2897	14.9635	13.3274	13.3401	8.21121	17.124	8.21121	12.0779	16.1978	11.2956	8.21121	11.435	8.21121	18.3547	16.5642	8.21121	8.21121	16.8717	15.3291	8.21121	19.4362	13.3597	16.1285	16.9739
D05-30	8.34421	13.7697	20.4639	8.34421	14.0981	8.34421	13.9063	8.34421	8.34421	14.2598	8.34421	8.45085	8.34421	15.7398	10.4585	16.0456	11.1007	8.34421	16.2134	16.9166	17.601	13.3315	12.5449	12.0074	16.384	13.2191	15.0261	8.34421	17.3427	6.37722	8.34421	16.118	12.4179	8.34421	9.69959	8.34421	19.1167	17.299	11.5359	13.9916	16.4113	14.6736	8.34421	19.5361	13.7153	17.5558	16.6308
D05-31	8.14356	15.6291	20.5688	8.14356	14.1304	10.8146	13.9322	8.14356	8.14356	13.167	11.6186	8.14356	8.14356	15.6499	10.1402	18.0745	14.8155	8.14356	16.2709	15.6792	17.8459	14.3485	12.406	13.0864	16.237	13.0973	11.5697	8.14356	17.0313	8.14356	10.5207	16.9898	12.2099	8.14356	8.14356	8.14356	20.5516	16.4532	8.14356	17.725	15.4963	16.5685	8.14356	19.4312	13.5929	16.2804	16.4487
D05-32	8.55603	15.1824	21.1477	11.6791	14.9093	8.55603	13.4403	8.55603	8.55603	7.87178	8.55603	8.55603	8.55603	15.8577	8.55603	16.5628	14.6855	8.55603	16.0608	16.3069	18.1149	12.6182	8.55603	8.55603	16.1281	12.6994	14.5458	8.55603	16.3643	8.55603	8.55603	15.5017	11.5162	8.55603	8.64232	8.55603	20.4114	16.9963	8.55603	14.6802	16.2184	15.3404	8.55603	18.8523	13.0557	17.019	16.314
D05-33	7.98701	15.4247	20.866	12.7099	13.9054	7.98701	13.297	7.98701	7.98701	13.3775	10.463	7.98701	7.98701	16.1854	7.98701	14.1106	14.4271	7.98701	15.0422	16.2308	18.5109	14.1887	10.6388	11.8699	16.5606	12.6766	12.9262	7.98701	17.2921	7.98701	7.98701	16.1131	13.2887	7.98701	7.98701	7.98701	20.1231	17.1689	7.98701	13.4139	16.2854	15.6698	11.9153	19.134	13.2119	17.2181	16.8382
D05-34	8.17366	8.17366	20.8992	12.6709	8.17366	8.17366	13.4651	8.17366	8.17366	19.0091	8.17366	8.17366	8.17366	15.9955	8.17366	12.4119	10.924	8.17366	12.9671	15.4756	15.4805	11.4768	15.8554	12.4216	13.7126	12.9842	8.17366	8.17366	19.1001	8.17366	11.0995	8.17366	9.8252	8.17366	8.17366	8.17366	14.4012	12.582	8.17366	16.9262	8.17366	8.17366	8.17366	19.1008	9.98452	15.0352	13.8572
D05-35	10.1516	13.1342	20.5954	10.1516	13.7761	10.1516	14.4437	10.1516	10.1516	14.7287	13.1061	10.1516	10.1516	16.6832	10.1516	16.33	11.8177	10.1516	15.7408	16.5185	19.0932	14.8142	10.1516	15.2265	16.694	10.1516	15.1437	10.1516	18.1374	10.1516	10.1516	15.2101	12.8906	10.1516	10.1516	10.1516	19.4674	17.6261	10.1516	14.579	16.7496	14.4935	10.1516	19.4046	12.2098	18.3218	17.0208
D05-36	9.87212	9.87212	20.77	9.87212	14.4144	12.2326	13.1435	9.87212	9.87212	13.7747	9.87212	9.87212	9.87212	16.1605	11.6942	16.4134	15.7324	9.87212	17.2779	14.5436	18.523	13.1881	9.87212	13.1462	17.2425	12.8553	15.166	9.87212	15.6775	9.87212	9.87212	17.4496	12.451	9.87212	9.87212	9.87212	18.482	16.1611	9.87212	13.3771	17.5682	16.5578	9.87212	19.23	13.056	17.1834	17.7247
D05-37	8.49102	16.0282	20.8687	10.1677	13.2122	8.49102	12.2417	8.49102	11.7005	13.8758	8.49102	8.49102	8.49102	15.3048	12.1394	16.7913	14.9883	8.49102	16.1854	13.8785	18.8264	14.1994	8.49102	13.8987	16.2917	12.8428	13.3613	8.49102	16.6753	8.49102	8.49102	17.8359	13.1942	8.49102	9.76621	8.49102	20.4262	16.207	8.49102	17.483	16.2647	16.277	13.1701	19.1313	11.1525	16.1155	16.9652
D05-38	7.88503	13.7455	21.0226	12.7453	11.5969	7.33413	12.8466	7.88503	10.5022	18.3968	7.88503	7.88503	7.88503	16.0983	7.88503	16.4329	13.6089	7.88503	16.1057	16.2572	18.1811	11.6018	15.2091	13.4928	16.1232	13.0548	13.2206	7.88503	19.0078	7.88503	7.88503	12.3599	11.3678	7.88503	6.47682	7.88503	16.8338	16.7061	11.5313	17.2662	15.2586	15.7529	7.88503	18.9774	12.5482	17.0462	15.2299
D05-39	8.25454	13.8065	20.9501	10.3829	12.8795	8.25454	13.3303	8.25454	8.25454	14.5403	9.98266	8.25454	8.25454	15.6835	11.6265	17.1986	13.7267	8.25454	15.882	16.1461	18.7361	12.1981	8.25454	15.3998	16.6782	13.4501	15.5297	8.25454	17.1515	8.25454	8.25454	16.6515	11.9719	8.25454	8.30167	8.25454	20.3176	17.2757	8.25454	13.0356	16.9547	16.6219	8.25454	19.0499	12.9191	16.6277	16.4249
D05-4	6.75621	6.75621	20.314	12.1092	6.75621	7.94236	11.6796	6.75621	6.75621	18.7626	6.75621	6.75621	6.75621	15.2209	9.8739	10.7822	10.2332	6.75621	11.7551	15.1814	12.7061	6.75621	15.5022	11.8126	14.567	12.7863	6.75621	6.75621	18.7568	6.75621	6.75621	6.75621	10.5766	6.75621	6.12565	6.75621	14.7406	12.5166	6.75621	17.1414	6.75621	8.34667	6.75621	19.686	11.1763	15.1999	14.2447
D05-40	9.11147	13.3367	21.0435	10.9524	13.7088	9.11147	13.6056	9.11147	9.11147	15.1834	11.2833	9.11147	9.11147	16.0889	9.85372	18.5079	14.8847	9.11147	16.9851	14.0919	18.68	15.7426	9.93186	15.5921	16.8416	12.8658	15.8917	9.11147	16.8546	9.11147	9.11147	16.6721	12.4327	9.11147	10.2739	9.11147	19.909	17.626	9.11147	15.2613	16.9084	16.5716	9.11147	18.9565	13.5055	17.459	16.8571
D05-41	8.90593	12.639	20.9341	12.5662	8.90593	8.90593	13.9307	8.90593	8.90593	20.171	8.90593	8.90593	8.90593	16.6571	8.90593	13.4778	8.90593	8.90593	13.7193	17.442	14.0046	8.90593	18.6583	8.90593	16.1429	15.0632	8.90593	8.90593	20.1017	8.90593	8.90593	8.90593	11.6297	8.90593	10.3686	8.90593	15.9493	16.3359	8.90593	16.0422	8.90593	12.311	8.90593	19.0659	10.0843	13.963	14.2397
D05-42	8.15035	8.15035	21.3342	13.6421	11.5369	8.15035	12.7372	8.15035	8.15035	19.4476	8.15035	8.15035	8.15035	16.4253	8.15035	14.0301	12.0795	8.15035	13.9433	16.7169	17.281	11.9913	16.3252	12.9347	15.1928	14.5722	8.15035	8.15035	19.5399	8.15035	11.4492	8.15035	12.1285	8.15035	9.67388	8.15035	17.5288	16.8143	8.15035	13.6159	15.0437	14.2172	8.15035	18.6658	13.3101	16.775	15.2521
D05-43	9.67285	13.2372	20.6714	9.67285	12.089	9.67285	13.4191	9.67285	9.67285	14.058	11.4138	9.67285	9.67285	15.9624	9.67285	17.5237	12.0405	9.67285	15.1631	16.4322	18.8871	12.4521	9.67285	14.6106	16.617	13.9923	13.8804	9.67285	17.4912	9.67285	9.67285	16.0921	12.541	9.67285	9.67285	9.67285	19.2482	16.7016	9.67285	12.9125	16.7478	16.93	9.67285	19.3286	13.8186	15.9308	16.885
D05-44	11.3067	14.7952	21.0469	13.4338	14.9084	8.67948	18.2854	8.67948	8.67948	18.2734	9.78368	10.8781	8.67948	16.3428	12.4628	17.0484	16.0081	8.67948	17.0399	14.9546	18.0105	13.3819	15.0195	12.7116	15.3292	14.517	14.1209	8.67948	17.8646	7.74863	17.1171	16.9102	13.8428	13.6337	8.73179	8.67948	18.5046	16.7311	8.67948	19.506	16.3266	15.5525	8.67948	18.9531	14.5005	17.2836	16.013
D05-45	14.2082	16.1985	21.239	8.96344	14.5633	8.96344	15.0459	8.96344	8.96344	15.4771	8.96344	8.96344	8.96344	17.0885	11.8609	17.1363	15.2419	8.96344	16.0225	14.2878	18.0757	12.1117	8.96344	11.4264	16.1992	13.6967	14.8978	8.96344	16.7066	8.96344	8.96344	17.5175	14.2755	8.96344	9.1278	8.96344	20.4806	16.3489	8.96344	8.96344	16.0025	16.9294	8.96344	18.761	13.0142	17.4513	16.8819
D05-46	8.7593	14.193	21.2625	8.7593	13.8748	8.7593	13.7128	8.7593	8.7593	14.2973	8.7593	8.7593	8.7593	15.8856	8.7593	17.8748	13.6035	8.7593	16.2145	14.7978	18.9409	12.8212	11.7832	14.103	16.3859	13.7289	14.9344	8.7593	15.9044	8.7593	8.7593	15.9533	11.9762	8.7593	8.7593	8.7593	20.0417	16.7926	8.7593	16.1905	16.1372	15.9621	11.0242	18.7375	13.2603	16.0832	16.9308
D05-47	9.60563	15.6112	21.2212	11.1503	14.8241	8.43302	13.8441	8.43302	12.5627	13.6611	11.8168	8.94983	8.43302	15.7536	9.95758	17.7483	10.4187	8.43302	16.5035	15.3316	18.2547	14.0411	12.4664	11.5275	16.7208	12.8444	14.3355	8.43302	16.4541	8.43302	11.6045	16.7054	13.4375	8.43302	9.11597	8.43302	20.3927	16.3679	8.43302	16.3028	15.7063	16.4687	9.36043	18.7788	12.195	16.5251	16.6955
D05-48	8.52886	15.4679	21.089	12.4768	12.2634	8.52886	13.3694	8.52886	10.1712	14.2028	8.52886	8.52886	8.52886	15.7031	12.0262	17.2889	13.831	8.52886	16.6161	15.6362	18.7792	14.8271	8.52886	8.52886	16.0426	12.7332	15.3929	8.52886	16.3451	8.52886	8.52886	17.7691	13.3469	8.52886	8.71228	8.52886	20.6102	15.9726	8.52886	14.3202	16.4338	16.5126	11.5418	18.911	12.0598	16.2456	16.8072
D05-49	8.50943	15.2434	21.3346	12.2157	14.4773	8.50943	14.2535	8.50943	8.50943	13.4097	8.50943	8.50943	8.50943	15.841	8.50943	16.4693	10.8659	8.50943	16.2398	16.8923	17.9876	8.50943	8.50943	13.0532	16.5422	13.5732	11.8925	8.50943	17.7038	8.50943	8.50943	17.04	12.5747	11.5046	10.6144	8.50943	20.6872	17.5797	8.50943	11.9075	17.019	15.8966	8.50943	18.6654	8.50943	16.5601	16.3088
D05-5	7.50368	14.6632	20.5559	10.6062	13.5848	9.75194	12.9616	7.50368	10.8207	13.9669	10.4412	7.50368	7.50368	15.0167	12.2433	16.9796	15.7329	7.50368	14.7531	15.8334	18.536	11.5454	10.1643	14.9271	15.9602	11.904	13.4869	7.50368	16.764	7.50368	9.19304	17.0458	11.3138	7.50368	11.8323	7.50368	20.0204	16.5111	10.105	16.1354	15.7561	14.4812	7.50368	19.4441	12.7979	15.7783	17.1163
D05-50	8.6129	12.1704	20.9133	11.0746	13.5311	8.6129	13.3277	8.6129	8.6129	13.0711	10.6373	8.6129	8.6129	15.7545	8.6129	16.6886	15.5455	8.6129	16.9962	16.5016	18.7933	15.8267	8.6129	14.7804	16.0893	13.8154	8.6129	8.6129	17.8198	8.6129	8.6129	14.8395	12.219	8.6129	8.3985	8.6129	19.6779	16.8784	8.6129	14.512	17.1275	16.5032	8.6129	19.0867	13.8687	16.9259	16.7992
D05-51	8.62267	11.8553	20.7974	8.62267	12.5216	8.62267	12.9538	8.62267	8.62267	19.4035	8.62267	8.62267	8.62267	15.72	8.62267	14.8858	10.0425	8.62267	15.2744	14.9556	17.6021	13.6887	15.192	9.41128	16.3617	13.7767	12.5152	8.62267	19.154	8.62267	8.62267	14.3845	12.2743	10.1645	8.62267	8.62267	18.0601	15.9975	8.62267	18.8021	15.1889	14.9356	8.62267	19.2026	12.4374	17.6144	15.0932
D05-52	9.01051	15.0849	21.2936	12.8621	12.888	9.01051	14.1237	9.01051	9.01051	19.9294	9.01051	9.01051	9.01051	17.0632	9.01051	17.8771	12.5716	9.01051	16.1045	17.3601	17.6531	9.01051	16.6491	14.0776	16.6994	13.7041	10.5365	9.01051	19.9482	9.01051	12.2629	15.1456	11.5944	9.01051	8.29062	9.01051	20.08	17.3793	9.01051	17.605	14.4487	14.6727	9.01051	18.7064	13.0956	16.2006	15.3253
D05-53	8.93548	14.9257	21.1701	8.93548	13.1931	8.93548	13.7777	8.93548	8.93548	13.7995	9.89368	8.93548	8.93548	16.5811	8.93548	17.9926	12.8114	8.93548	15.7091	17.0649	18.5603	12.9014	8.93548	8.93548	16.6771	13.1667	10.9627	8.93548	17.5523	8.93548	11.9476	17.1097	10.8983	8.93548	8.93548	8.93548	21.1772	17.9364	8.93548	12.2724	15.651	16.0987	8.93548	18.8299	14.138	16.25	16.0772
D05-54	9.85982	9.85982	20.9525	9.85982	12.8948	9.85982	13.7366	9.85982	9.85982	15.2031	9.85982	9.85982	9.85982	15.8683	9.85982	15.0406	9.85982	9.85982	13.0977	15.4724	18.1596	9.85982	9.85982	14.3393	15.0352	12.409	9.85982	9.85982	16.7073	9.85982	9.85982	16.5059	9.85982	9.85982	9.85982	9.85982	19.6416	15.6398	9.85982	9.85982	14.94	11.6669	9.85982	19.0475	14.1815	15.8859	16.6686
D05-55	8.19606	14.6028	21.0027	8.19606	13.7409	8.19606	13.7255	8.19606	8.19606	14.0035	10.8479	8.19606	8.19606	15.7634	9.95551	17.0495	13.0213	8.19606	16.5216	15.5877	18.0203	15.3469	10.181	11.5476	16.6878	12.3379	15.3716	8.19606	16.6955	8.19606	8.19606	15.8082	12.2612	8.19606	9.96347	8.19606	19.1857	16.7461	9.92622	13.7928	16.3852	14.3849	13.5557	18.9973	12.9036	17.8237	16.3652
D05-56	7.70237	7.70237	21.4146	12.1094	9.09797	7.70237	13.2163	7.70237	7.70237	19.1894	7.70237	7.70237	7.70237	15.6883	10.3943	11.0578	9.51842	7.70237	12.2952	15.9634	14.7249	7.70237	17.0565	11.0493	14.4904	13.8713	7.70237	7.70237	19.6518	7.70237	7.70237	7.70237	11.0192	7.70237	9.86648	7.70237	15.3347	13.1817	7.70237	16.7193	9.96253	7.70237	7.70237	18.5854	10.4244	14.5131	12.8596
D05-57	8.81501	8.81501	20.8268	13.6461	8.81501	8.81501	12.4134	8.81501	8.81501	20.157	10.4859	8.81501	8.81501	14.9164	8.81501	8.36669	8.81501	8.81501	12.1483	15.5652	14.2357	8.81501	15.3262	8.81501	15.0819	13.1678	8.81501	8.81501	19.4678	8.81501	11.2444	8.81501	9.6139	8.81501	8.81501	8.81501	13.8155	13.1604	8.81501	18.849	8.81501	8.81501	8.81501	19.1732	10.9228	16.7702	12.2747
D05-58	9.88571	15.7762	21.0986	9.88571	13.4791	9.88571	15.6248	9.88571	9.88571	17.9473	12.7949	9.88571	9.88571	17.4789	9.88571	15.1916	14.9406	9.88571	15.3923	16.4507	19.2481	15.6381	13.8329	15.1495	16.8988	13.4247	16.4254	9.88571	17.1657	9.88571	9.88571	18.1395	9.88571	9.88571	9.88571	9.88571	19.7098	17.0834	9.88571	16.6921	16.3069	16.7585	11.1535	18.9014	15.1363	17.1773	17.5193
D05-59	8.71582	14.0752	20.4567	8.71582	13.6661	8.71582	13.0036	8.71582	11.7426	14.151	8.71582	8.71582	8.71582	15.8385	10.2304	15.8726	13.4483	8.71582	12.9298	12.4389	17.8966	14.8157	8.71582	14.0837	15.273	13.3467	13.5606	8.71582	15.5519	8.71582	8.71582	16.6572	11.1914	8.71582	6.76299	8.71582	18.9149	16.1738	8.71582	16.9762	15.4944	13.9287	8.71582	19.5433	12.7244	8.71582	16.9656
D05-6	8.06684	8.06684	20.2473	11.5166	11.2575	8.06684	12.8057	8.06684	8.06684	13.3879	8.06684	8.06684	8.06684	15.164	8.06684	14.4372	8.06684	8.06684	14.8593	16.1037	17.4328	13.0682	8.06684	13.3634	15.3033	12.4759	16.2976	8.06684	16.49	8.06684	8.06684	14.7807	11.5369	8.06684	8.06684	8.06684	17.894	16.0792	8.06684	15.1067	15.5312	15.2995	8.06684	19.7527	13.2485	16.3075	17.86
D05-60	8.96028	15.0174	21.1209	11.0274	14.2188	8.96028	13.8067	8.96028	8.96028	15.001	8.96028	8.96028	8.96028	15.8767	12.0061	18.1939	14.4671	8.96028	16.7688	16.0341	18.6786	12.8294	8.96028	15.1786	16.5515	13.445	14.5556	8.96028	17.6579	8.96028	8.96028	17.5251	11.7157	8.96028	9.76763	8.96028	20.2921	17.5512	12.2335	8.96028	17.1627	16.4505	8.96028	18.8791	13.9566	16.3437	16.7723
D05-61	8.37934	15.3299	20.8576	8.37934	14.0283	9.56865	13.448	8.37934	10.0392	11.8649	8.37934	8.37934	8.37934	15.594	11.0397	16.9033	15.3952	8.37934	15.3923	15.3489	18.0077	14.2786	8.37934	8.37934	15.657	13.6958	13.2521	8.37934	16.1087	7.84444	8.37934	16.7059	11.0018	8.37934	10.3964	8.37934	21.1092	16.5506	8.37934	17.8507	16.0407	16.4251	8.37934	19.1424	13.6372	15.0307	16.4259
D05-62	7.64974	13.6309	20.5241	8.07975	13.6634	8.07975	12.9639	8.07975	9.04616	14.5066	8.07975	8.07975	8.07975	15.3388	10.0471	14.1468	10.5351	8.07975	16.4119	14.9596	18.3367	13.5478	8.07975	13.4276	16.3143	13.1561	14.1335	8.07975	16.5316	8.07975	10.3371	15.0988	12.0902	8.07975	10.4039	8.07975	20.2647	16.3247	8.07975	11.9558	16.2893	15.9348	8.07975	19.4759	13.4971	17.3618	16.1298
D05-63	7.74722	7.74722	20.6479	12.2959	9.14406	7.74722	13.5838	7.74722	7.74722	19.3904	9.95499	7.89257	7.74722	16.0369	7.74722	10.8253	7.74722	7.74722	11.8294	15.2604	14.8832	10.525	16.8966	10.7836	15.0877	13.4915	10.0211	7.74722	18.9719	7.74722	10.6939	7.74722	12.0171	10.5803	8.57625	10.1893	14.4594	12.7468	11.9503	18.117	7.74722	7.74722	7.74722	19.3521	10.7417	13.3488	13.303
D05-64	7.86994	13.8676	20.696	9.94853	12.693	7.86994	13.4753	7.86994	7.86994	14.6741	10.0254	9.95632	7.86994	15.7096	10.6832	16.0977	13.7075	7.86994	15.1809	15.982	17.8962	10.8753	7.86994	14.6986	15.2659	13.3403	15.169	7.86994	17.2471	7.86994	12.2214	16.3472	13.1648	7.86994	10.559	7.86994	19.5383	17.122	7.86994	11.2514	16.6549	16.101	7.86994	19.304	13.4525	16.4129	16.8012
D05-65	9.55172	15.6598	20.9463	9.55172	13.9435	9.55172	14.8993	9.55172	9.55172	14.9239	12.9407	9.55172	9.55172	16.2596	9.55172	17.2857	12.1853	9.55172	15.5233	15.4112	18.1592	15.037	9.55172	9.55172	16.3201	12.7593	12.609	9.55172	15.7695	9.55172	9.55172	16.045	12.5901	9.55172	9.55172	9.55172	20.2402	16.6989	9.55172	15.4761	16.6653	17.0859	9.55172	19.0537	11.8063	17.9118	17.0002
D05-66	7.82388	13.3631	20.83	7.82388	12.8875	7.82388	13.1033	7.82388	7.82388	14.9367	7.82388	7.82388	7.82388	15.9562	6.39395	17.1344	13.0859	7.82388	15.5181	15.7846	17.8098	14.0792	10.1954	12.6665	15.7618	13.5184	13.985	7.82388	17.2481	7.82388	7.82388	14.8197	11.7885	7.82388	11.3548	7.82388	18.8831	17.1408	7.82388	14.8205	15.8804	16.0517	7.82388	19.17	13.2629	16.5616	16.1053
D05-67	7.57405	7.57405	21.0584	11.5674	7.57405	7.22178	12.2044	7.57405	7.57405	19.2404	7.57405	7.57405	7.57405	16.1204	7.57405	10.4761	11.3179	7.57405	11.6671	16.1175	14.0802	7.57405	17.0714	7.57405	15.1837	13.7622	10.2627	7.57405	19.1959	7.57405	11.6424	5.47806	10.9389	7.57405	7.57405	7.57405	14.9225	13.9781	7.57405	15.6839	10.4009	7.57405	7.57405	18.9416	11.8203	13.6046	13.1344
D05-68	12.3857	12.3857	20.3615	12.3857	15.9233	12.3857	18.3445	12.3857	12.3857	18.3321	12.3857	12.3857	12.3857	19.4207	14.3722	16.8042	12.3857	12.3857	16.4358	19.0943	19.9284	15.9919	12.3857	12.3857	15.53	15.3105	12.3857	12.3857	18.6378	12.3857	17.0059	12.3857	12.3857	12.3857	15.4343	12.3857	20.1687	15.9983	12.3857	17.4399	14.2433	16.9026	12.3857	19.6385	17.605	17.0972	17.3344
D05-69	7.13365	7.13365	20.5054	13.1746	10.6882	7.13365	11.5043	7.13365	7.13365	19.3558	7.13365	7.13365	7.13365	14.3969	11.1272	9.75042	12.6921	7.13365	11.6347	14.8199	14.7698	7.13365	16.0586	10.7593	15.3639	12.9016	10.0925	7.13365	18.6726	7.13365	7.13365	7.13365	8.85155	7.93588	10.3872	7.13365	14.0446	12.4328	7.13365	18.2629	9.05703	7.13365	7.13365	19.4946	10.6509	15.0249	13.8936
D05-7	7.33005	12.3787	20.2191	7.33005	12.5105	7.33005	12.9351	7.33005	7.33005	11.8301	8.56591	7.33005	7.33005	15.2059	7.33005	14.4596	14.0926	7.33005	15.4605	16.0103	17.2944	11.806	7.33005	11.7896	15.0838	12.8311	14.1628	7.33005	16.0043	7.33005	7.33005	15.2923	9.02454	7.33005	11.4095	7.33005	19.0471	15.9012	7.33005	7.33005	15.5974	15.1391	7.33005	19.7809	12.6474	16.1651	17.1229
D05-70	8.64334	15.8068	20.4122	11.5136	14.2641	8.64334	15.2748	8.64334	8.64334	16.8972	8.64334	8.64334	8.64334	17.5043	8.64334	16.2177	11.0252	8.64334	16.8231	15.5546	18.327	13.748	12.5008	13.8259	16.4613	13.213	14.2542	8.64334	17.0774	8.64334	8.64334	15.9586	12.279	10.6501	13.1904	8.64334	19.2145	17.2994	8.64334	15.5429	17.28	17.22	13.8367	19.5878	13.3836	15.6803	16.2838
D05-71	11.6852	13.8133	20.7844	8.94265	13.3781	8.94265	13.5152	8.94265	8.94265	8.27227	8.94265	8.94265	8.94265	15.0285	10.0695	15.8659	13.9866	8.94265	14.022	14.7949	17.5869	12.8058	8.94265	13.9985	16.4449	11.5752	8.94265	8.94265	14.167	8.94265	8.94265	14.1991	12.3467	8.94265	8.22584	8.94265	19.7448	14.8277	8.94265	8.94265	16.1025	16.3109	8.94265	19.2156	9.43831	16.5843	16.9257
D05-72	9.07166	13.4227	20.5384	9.07166	12.8636	9.07166	12.3992	9.07166	9.07166	13.5301	9.07166	9.11169	9.07166	15.2643	12.9654	16.5098	14.1974	9.07166	14.4282	14.7917	17.9836	12.628	9.07166	9.07166	15.6517	11.866	14.8441	9.07166	16.4027	9.07166	9.07166	15.9979	12.7648	9.07166	9.81377	9.07166	19.2468	16.9316	9.07166	14.4164	16.4492	16.3663	9.07166	19.4616	12.3384	16.4339	16.7881
D05-73	8.58103	10.3029	20.4985	8.58103	13.0281	11.2434	13.7773	8.58103	8.58103	12.9383	8.58103	8.77702	8.58103	15.6421	8.58103	18.1442	11.1479	8.58103	15.1363	14.6962	16.8549	10.9111	8.58103	13.4884	13.8646	12.4639	13.2889	8.58103	16.0097	8.58103	8.58103	16.0939	10.9945	8.58103	11.5837	8.58103	19.9269	14.4786	8.58103	15.8142	15.7716	15.8443	8.58103	19.5015	13.3341	8.58103	16.4607
D05-74	8.07612	13.5714	20.2146	10.5642	12.9681	8.07612	12.3291	8.07612	8.07612	13.2602	11.0271	8.07612	8.07612	15.2457	9.8018	15.6068	13.3006	8.07612	15.1759	14.7457	17.6743	13.5565	10.3803	13.5414	15.7194	10.5739	11.5238	8.07612	16.7761	8.07612	8.07612	15.6525	12.3057	8.07612	9.67213	8.07612	19.4507	16.4768	8.07612	15.2897	16.2719	15.4369	8.07612	19.7854	12.9319	15.8031	17.4859
D05-75	7.72103	13.3316	19.9549	12.0893	14.0309	7.80947	17.2293	7.72103	10.0455	14.0083	7.72103	9.37475	7.72103	15.0786	11.4407	12.3917	14.2431	9.5623	14.8182	14.3403	16.8752	11.0559	11.1669	11.3933	14.5434	13.3413	14.0293	7.72103	15.1794	7.72103	16.2992	14.455	12.7842	9.65721	11.1528	7.72103	18.2512	14.311	11.0013	17.7101	14.9328	14.4351	7.72103	20.0451	13.3568	14.9579	16.4195
D05-76	7.64432	14.339	20.2546	11.6025	13.381	7.64432	13.332	7.64432	7.64432	14.1187	9.9457	7.64432	7.64432	15.6143	10.776	16.0799	13.4757	7.64432	15.0861	14.7644	17.493	11.6987	8.57456	12.7437	14.8814	12.6549	14.2657	7.64432	16.4469	7.64432	7.64432	15.5299	11.0842	7.64432	10.7284	7.64432	18.9442	16.4817	7.64432	14.7891	15.5019	15.3768	12.2663	19.7454	13.0429	16.0486	16.1647
D05-77	11.9453	12.148	20.6023	12.5495	13.9625	9.13061	13.9688	9.13061	9.13061	15.0927	9.13061	9.13061	9.13061	15.8504	11.8482	17.3669	15.8295	9.13061	15.9224	14.6363	18.1618	12.7786	9.13061	14.4	15.3964	13.7508	13.7313	9.13061	13.9637	9.13061	11.3444	17.1952	11.1023	9.13061	11.4467	9.13061	20.0399	15.9139	9.13061	14.3591	16.7125	15.5758	9.13061	19.3977	13.2581	15.5816	17.1976
D05-78	7.01554	10.9362	20.1822	7.01554	11.593	7.01554	12.6775	7.01554	7.01554	18.0586	7.01554	7.01554	7.01554	15.4107	9.37562	13.3837	13.159	7.01554	13.7377	14.6969	15.8517	7.01554	15.2326	11.3639	15.1303	13.3988	13.3682	7.01554	18.8209	7.01554	7.01554	13.9642	10.446	7.01554	10.5658	7.01554	15.9023	15.0037	7.01554	19.2251	14.3957	14.4641	7.01554	19.8178	10.8379	13.9354	15.4125
D05-79	8.98284	12.1923	19.9229	8.98284	12.9433	8.98284	12.7564	8.98284	10.7592	14.2781	8.98284	8.98284	8.98284	15.0114	8.98284	14.5471	14.0522	8.98284	15.4785	16.6383	18.6027	8.98284	8.98284	12.8314	15.3663	12.1703	15.0339	8.98284	15.3093	8.98284	8.98284	14.8028	8.98284	8.98284	10.989	8.98284	19.8649	16.1301	8.98284	14.4018	16.0402	12.1032	8.98284	20.0771	10.645	17.0681	17.3556
D05-8	8.85171	14.8425	20.0439	8.85171	13.6868	8.85171	13.9366	8.85171	8.85171	15.0271	8.85171	8.85171	8.85171	16.2764	11.3949	16.3323	13.6692	8.85171	15.975	15.879	17.9846	8.85171	8.85171	12.0406	15.9317	12.9946	16.1563	8.85171	16.808	8.85171	8.85171	15.74	13.2199	8.85171	11.678	8.85171	18.8626	16.3293	8.85171	12.8114	16.4585	15.1955	8.85171	19.9561	14.068	16.5318	17.4358
D05-80	7.65058	14.3222	20.2687	11.4517	14.5257	11.3747	14.9722	7.65058	7.65058	14.2621	7.65058	8.73226	7.65058	15.628	8.98062	15.9172	13.7436	7.65058	15.5399	15.7683	18.1259	10.0182	12.3496	7.65058	15.8861	12.5699	13.9738	7.65058	16.3336	7.65058	10.9285	14.9199	11.5818	9.14998	11.9516	7.65058	20.2066	17.2081	7.65058	15.1892	16.6272	15.7221	7.65058	19.7313	12.3994	15.7745	16.778
D05-81	8.02656	13.0719	20.043	11.0726	14.814	8.02656	13.62	8.02656	8.02656	13.4201	10.299	8.02656	8.02656	15.2265	8.02656	14.5453	8.02656	8.02656	15.247	15.2376	16.7836	12.4172	11.3305	10.359	14.6167	12.9604	14.1911	8.02656	16.3774	8.02656	14.3396	14.4878	13.5111	11.3488	11.1629	8.02656	18.5022	15.299	8.02656	16.6147	14.3539	14.202	8.02656	19.957	13.5299	15.0959	16.0844
D05-82	7.8263	13.8762	20.0227	10.1824	14.3037	7.8263	12.281	7.8263	7.8263	13.161	7.8263	7.8263	7.8263	14.7987	7.8263	15.5366	13.52	7.8263	14.3982	16.1815	17.7946	14.0048	7.8263	11.9949	15.4184	12.5614	13.0001	7.8263	16.1111	7.8263	7.8263	14.6951	9.95977	7.8263	10.5746	7.8263	19.9295	16.1755	7.8263	10.8975	15.1419	14.4322	7.8263	19.9773	12.5102	13.9108	16.7967
D05-83	11.7723	11.7806	20.2115	7.62664	9.59647	7.62664	12.8651	7.62664	11.8683	13.6401	10.305	9.82155	7.62664	15.4367	12.597	17.1136	12.0276	7.62664	15.9435	12.9736	17.5957	14.7622	8.66314	13.5014	14.8545	13.2688	13.648	7.62664	16.2564	7.62664	7.62664	16.1428	11.3049	10.2679	9.85222	7.62664	18.5443	16.0406	7.62664	17.6767	15.612	16.3256	7.62664	19.7885	13.192	12.8038	17.3234
D05-9	7.88407	10.3229	20.252	7.88407	13.6568	11.1419	12.9078	7.88407	10.4643	14.2581	7.23096	7.88407	7.88407	14.966	11.6792	16.9021	14.8431	7.88407	15.0409	15.0711	18.0773	14.9912	7.88407	14.2045	15.3093	13.1722	13.9405	7.88407	17.1114	7.88407	7.88407	15.1474	12.2324	7.88407	9.75994	7.88407	17.8577	17.1043	7.88407	14.983	16.429	14.8027	7.88407	19.748	13.3596	16.7844	17.1772
D07-1	7.95999	18.1859	20.2575	7.95999	14.0717	7.95999	9.31444	7.95999	7.95999	14.33	7.95999	8.10615	7.95999	13.3665	7.95999	11.5755	11.2144	7.95999	11.428	11.8872	17.6614	7.95999	13.584	12.3724	15.6542	10.9382	7.95999	7.95999	14.9225	7.95999	7.95999	16.8376	13.6939	7.95999	10.991	11.6416	21.2089	14.2523	7.95999	14.449	16.38	15.7232	15.5283	19.7425	12.9572	13.3211	17.9991
D07-10	6.96588	17.6134	20.5787	10.7784	15.5996	6.96588	12.282	6.96588	9.42284	14.4673	8.68935	6.96588	6.96588	15.3293	8.39796	15.5157	14.0667	6.96588	13.4731	13.5435	16.9566	10.9367	9.23043	14.9593	16.5777	10.9821	6.96588	6.96588	14.4824	6.96588	6.96588	16.631	12.1336	6.96588	10.6181	6.96588	22.7628	13.0128	6.96588	17.764	15.2651	16.2635	13.624	19.4213	12.9435	15.9801	17.6301
D07-11	12.6617	15.3631	20.4551	9.2289	14.2985	7.2153	13.0323	7.2153	7.2153	15.5952	7.2153	9.14768	7.2153	16.381	7.2153	15.8774	16.1605	7.2153	16.5414	15.2279	17.7512	7.2153	14.9081	12.3796	15.5437	11.9559	13.2495	7.2153	17.197	7.2153	7.2153	16.1728	12.1071	7.2153	11.5455	7.2153	19.9687	15.5916	7.2153	14.046	15.7389	15.6178	7.2153	19.5449	12.179	15.2058	16.1526
D07-12	7.24533	17.3832	20.3777	11.2115	15.1033	8.73671	11.694	7.24533	7.24533	14.1117	9.36648	7.24533	7.24533	14.5293	11.3297	16.3142	15.744	7.24533	7.24533	14.7053	18.2763	9.85369	9.42715	12.9336	15.6175	11.6381	7.24533	7.24533	15.6823	7.24533	10.4296	17.611	10.7313	7.24533	9.20857	12.4441	22.0764	14.0114	7.24533	15.8129	15.2243	15.3664	13.1085	19.6223	12.9605	13.9042	17.3119
D07-13	12.152	15.8848	20.3526	9.33645	14.1601	6.72987	9.97781	6.72987	6.72987	18.0975	9.15449	8.99008	6.72987	16.5016	6.72987	15.6508	14.4811	6.72987	12.1461	14.6824	17.078	6.72987	16.9365	13.4478	15.4419	11.8413	12.6345	6.72987	18.8833	6.72987	11.9367	16.0465	12.0266	6.72987	8.60825	6.72987	19.8113	14.6651	6.72987	15.4413	13.8067	14.3005	11.6781	19.6474	11.8047	15.1008	15.7809
D07-14	6.2829	15.1715	20.3318	12.8625	14.5737	6.2829	10.5145	6.2829	6.2829	18.3405	10.5832	6.2829	6.2829	16.2105	8.05074	14.4782	10.3007	6.2829	14.7332	15.1763	16.2816	6.2829	14.5432	11.2295	15.4429	13.4338	10.5455	6.2829	18.5689	6.2829	6.2829	15.6735	12.0997	6.2829	8.36419	6.2829	20.4985	14.1426	6.2829	18.0474	14.0251	12.9677	12.2833	19.6682	11.3801	16.0699	16.3397
D07-15	13.2604	16.4883	20.3146	10.0692	17.3386	7.11359	12.1702	7.11359	7.11359	14.2714	15.3583	7.11359	7.11359	14.6052	7.11359	17.4711	18.3501	7.11359	16.9392	12.7585	17.2266	9.7982	7.11359	7.11359	14.2294	10.7088	13.1859	7.11359	15.3196	7.11359	7.11359	17.3203	7.11359	7.11359	9.86768	7.11359	21.8399	12.5342	7.11359	17.044	14.2501	16.0173	7.11359	19.6854	10.9942	15.7728	15.4328
D07-16	12.4698	16.6833	20.3283	10.9656	15.6554	6.491	11.4845	6.491	8.45993	14.2207	9.09849	6.54443	6.491	14.9437	12.5869	17.2809	15.9929	6.491	13.6148	14.9384	18.2471	11.0188	10.2097	14.885	16.1171	11.8307	11.4297	6.491	15.5364	6.491	6.491	17.1632	12.6499	6.491	9.77109	6.491	21.9895	14.3354	6.491	17.5154	15.7379	15.5767	6.491	19.6717	13.099	14.4401	16.796
D07-17	7.77696	17.9064	20.8325	11.8835	16.1142	7.77696	11.1959	7.77696	7.77696	14.041	9.38129	7.77696	7.77696	14.4247	11.762	16.1726	13.2373	7.77696	11.7807	11.4547	17.786	13.4924	9.92078	7.77696	16.1545	12.139	11.2079	7.77696	15.7231	7.77696	11.1127	17.5018	12.861	7.77696	7.77696	7.77696	22.8926	11.3436	7.77696	18.8751	15.8634	15.0066	7.77696	19.1675	12.7137	15.2901	16.8432
D07-18	5.711	16.3162	20.4981	12.1454	13.1153	5.711	13.1849	5.711	7.74859	17.4868	5.711	5.711	5.711	16.7875	11.0017	15.0746	13.9688	8.7531	13.3937	15.2836	16.6321	5.711	15.143	11.2876	16.2705	13.4194	10.3541	5.711	18.6609	5.711	6.25264	14.2568	12.3648	5.711	10.2924	14.8461	21.2363	14.091	9.71075	16.6718	13.5129	14.7518	17.6809	19.5019	11.9425	14.8912	15.7631
D07-19	7.29119	18.1088	20.5127	13.1712	16.3691	7.29119	12.5203	7.29119	7.29119	14.7395	7.29119	7.29119	8.12249	14.8245	7.29119	15.1806	15.0463	7.29119	13.7309	13.4928	18.4977	7.29119	7.29119	15.1323	15.7894	10.6865	9.903	7.29119	15.7615	7.29119	7.29119	17.491	12.8612	7.29119	9.54632	7.29119	22.2249	15.3176	7.29119	17.84	16.0779	15.7122	16.5075	19.4873	12.9862	12.9437	17.3052
D07-2	16.0529	16.2324	20.0048	9.89865	15.8081	7.82753	11.5406	7.82753	7.82753	14.6347	10.3524	7.82753	7.82753	14.376	7.82753	16.6432	17.3277	7.82753	17.2162	14.8475	17.9794	7.82753	7.82753	15.2898	15.7279	11.9102	15.786	7.82753	14.5192	7.82753	7.82753	16.8017	11.9258	7.82753	10.4459	7.82753	22.489	15.188	7.82753	13.4204	15.8098	17.1909	12.8188	19.9952	14.081	16.7221	16.2805
D07-20	8.76128	17.2336	20.4067	13.7701	14.6032	8.76128	13.1028	8.76128	8.76128	15.8865	11.1503	8.76128	8.76128	15.0332	12.2219	13.4151	14.638	8.76128	13.0124	8.76128	17.9753	8.76128	11.2574	14.871	14.7552	12.6551	11.8209	8.76128	16.7481	8.76128	12.5755	18.2934	11.6538	8.76128	8.76128	8.76128	21.9032	15.2329	8.76128	17.259	16.0907	15.852	14.8751	19.5933	11.7013	8.76128	17.5119
D07-21	13.2528	15.8498	21.0952	12.3092	15.1364	6.80412	11.288	6.80412	6.80412	18.4453	10.3364	6.80412	6.80412	15.4327	8.94559	14.9269	16.3428	6.80412	15.0872	15.3906	16.9202	10.0095	15.3902	11.2234	15.4478	13.0519	12.2074	6.80412	18.7504	8.45511	6.80412	15.7889	11.6973	6.80412	6.79499	6.80412	22.1904	12.4442	6.80412	18.3002	13.1437	14.6847	6.80412	18.9048	13.0915	16.6707	14.8788
D07-22	7.83843	18.2696	20.3559	14.6743	17.5751	7.83843	11.8809	7.83843	7.83843	15.667	7.83843	7.83843	7.83843	14.6978	7.83843	15.502	13.0712	7.83843	11.6214	15.2157	18.6807	7.83843	10.8833	15.3308	17.3396	9.86276	7.83843	7.83843	16.1199	7.83843	7.83843	18.0237	14.9972	7.83843	9.95617	12.8049	23.5569	13.9498	7.83843	17.7353	16.0603	16.0847	16.7877	19.6441	12.7	14.682	17.7876
D07-23	9.06086	18.102	20.7729	12.529	16.176	10.2656	12.91	7.53131	8.7732	14.9507	7.53131	7.53131	7.53131	15.1694	9.51306	16.3789	16.5351	7.53131	12.27	14.1529	18.1225	7.53131	10.2608	14.8724	16.8629	12.036	12.6085	7.53131	15.5241	7.53131	10.8906	17.2342	12.6921	7.53131	7.09656	7.53131	22.7417	12.9456	7.53131	18.3461	15.3482	15.2684	18.9252	19.2271	13.7655	12.398	16.9711
D07-24	11.1052	17.2886	20.1223	11.5982	13.4029	7.84485	11.9312	7.84485	7.84485	15.0878	7.84485	7.84485	7.84485	14.6405	7.84485	16.6219	15.4746	7.84485	14.2722	14.1895	17.1751	11.9981	10.3281	15.9429	16.2072	11.475	9.36297	7.84485	15.8468	7.84485	10.6135	17.0217	12.2705	7.84485	8.48119	7.84485	21.3983	14.0003	7.84485	17.0057	15.3462	14.6554	7.84485	19.8777	12.1774	15.9275	16.8121
D07-25	8.21309	17.8253	20.4738	11.1743	17.7253	8.21309	13.5522	8.21309	8.21309	15.7303	8.21309	8.21309	8.21309	15.8036	11.2795	15.9176	14.7202	8.21309	13.4194	11.9798	18.3818	8.21309	8.21309	8.21309	15.6158	12.3922	12.442	8.21309	16.5035	8.21309	8.21309	17.9872	12.4755	8.21309	11.5893	8.21309	23.7575	11.1525	11.8903	19.6201	15.1304	15.3552	15.9875	19.5262	14.0372	15.3358	17.8554
D07-26	14.3932	17.892	21.1059	12.1823	17.4656	8.87616	12.3108	8.87616	8.87616	15.0202	13.0554	8.87616	8.87616	14.4348	11.4064	17.4619	16.9679	8.87616	14.8195	11.5202	19.1616	14.5335	8.87616	16.8948	16.7122	10.9466	8.87616	8.87616	14.444	8.87616	8.87616	18.995	12.2386	11.1126	8.28999	8.87616	22.3562	14.8409	8.87616	19.7502	16.37	14.8012	8.87616	18.8941	14.4256	15.2819	16.5522
D07-27	6.61294	9.37369	21.189	10.7766	9.76001	6.61294	12.0889	6.61294	6.61294	19.1834	6.61294	6.61294	6.61294	17.2819	6.61294	11.4397	13.0408	6.61294	12.5772	15.7932	14.3512	6.61294	17.3964	12.0631	14.9185	12.5776	9.66085	6.61294	20.0321	6.61294	6.61294	6.61294	9.97983	6.61294	6.61294	6.61294	16.9	12.265	6.61294	17.9904	10.288	6.61294	6.61294	18.811	11.0717	15.1159	12.4094
D07-28	7.24957	10.7249	20.5841	11.8241	10.2592	7.24957	12.4104	7.24957	7.24957	17.2216	8.87986	7.24957	7.24957	17.4815	9.21513	10.3468	14.8596	7.24957	7.65817	15.5777	14.7979	7.24957	17.1074	10.8009	14.7738	12.6134	7.24957	7.24957	19.4628	7.24957	7.24957	11.1802	11.9848	7.24957	7.24957	7.24957	16.5085	11.0229	7.24957	15.0126	7.24957	7.24957	7.24957	19.4159	11.6194	11.1678	12.7658
D07-29	11.2964	14.933	20.2267	8.34188	16.3064	8.34188	13.1664	8.34188	8.34188	17.3629	8.34188	8.34188	8.34188	16.4933	12.8987	16.8351	16.554	8.34188	15.6239	15.9716	17.8389	11.5061	16.9797	14.1949	16.6555	12.7821	14.053	8.34188	16.7021	8.34188	8.34188	17.0379	13.4564	8.34188	10.9245	8.34188	22.4763	13.4836	8.34188	15.784	15.8276	16.0781	8.34188	19.7733	11.7797	16.1466	15.9516
D07-3	6.93584	6.93584	19.2588	11.409	9.41203	6.93584	11.0704	6.93584	6.93584	12.1805	9.42926	6.96957	6.93584	14.6223	12.3022	15.6457	11.7265	6.93584	13.5164	8.75127	17.494	6.93584	11.0435	12.4337	13.6419	13.6146	6.93584	6.93584	17.7483	6.93584	6.93584	12.3498	11.271	6.93584	8.67632	6.93584	19.1176	13.65	6.93584	16.6954	12.8651	15.5196	6.93584	20.7412	10.3224	9.82941	16.8717
D07-30	7.84696	17.5213	20.4467	13.3322	16.2938	7.84696	13.3588	7.84696	7.84696	15.4894	7.84696	7.84696	7.84696	15.4882	7.84696	12.7141	12.7891	7.84696	12.0373	11.8911	17.108	7.84696	13.0673	7.84696	16.2437	13.1039	7.84696	7.84696	17.5773	7.84696	12.5347	16.8364	12.747	10.379	10.3203	7.84696	22.1296	12.7405	11.6175	19.2497	15.9478	14.6838	12.9711	19.5533	12.7198	12.5988	16.9088
D07-31	8.17421	18.0759	20.1743	14.1109	15.891	8.17421	13.4513	8.17421	8.17421	17.6139	9.98219	8.17421	8.17421	16.6001	8.17421	14.3487	13.5239	8.17421	13.2173	15.6912	18.54	8.17421	18.0284	13.3855	17.1437	13.5414	8.17421	8.17421	17.3601	8.17421	12.5584	17.8527	13.8925	8.17421	8.17421	8.17421	20.9986	13.1515	11.9218	19.1952	15.3619	13.5513	17.0597	19.8257	11.5975	12.4915	17.5196
D07-32	11.3386	19.1209	20.8191	12.4433	15.0193	8.55396	12.8025	8.55396	8.55396	16.9566	8.55396	8.55396	8.55396	15.8489	8.55396	17.2575	10.6627	8.55396	13.8041	16.0071	18.6194	8.55396	13.2951	15.6882	17.502	11.5143	8.55396	8.55396	16.8693	8.55396	8.55396	17.9579	13.524	8.55396	8.55396	13.7188	23.1448	16.362	8.55396	15.1606	15.8245	15.5282	19.5156	19.1809	14.051	12.5918	16.9341
D07-33	12.5321	18.6566	21.1147	13.6353	17.2999	7.86963	12.4006	7.86963	7.86963	13.9206	7.86963	7.86963	7.86963	15.2563	11.6975	17.2988	17.033	7.86963	14.4819	13.8821	18.9723	7.86963	10.2645	16.116	17.4167	12.8479	11.6334	7.86963	15.2987	7.86963	7.86963	18.9844	12.4538	7.86963	7.86963	7.86963	23.8135	15.7895	7.86963	18.1882	16.3877	16.8562	16.1908	18.8853	13.5254	15.8438	17.3147
D07-34	13.8065	16.2221	19.6186	11.7473	14.2376	8.01862	6.99271	8.01862	8.01862	14.4487	8.01862	8.01862	8.01862	13.1249	8.01862	15.2902	17.8096	8.01862	14.6788	12.5246	17.9691	16.569	11.2441	12.2445	16.072	10.1035	11.7742	11.9535	15.3745	8.01862	8.01862	17.2441	12.8246	8.01862	8.01862	8.01862	22.0957	12.7393	8.01862	17.438	14.5485	15.4479	9.92048	20.3814	12.517	15.9861	16.0476
D07-35	7.18109	9.71352	20.1313	11.5475	7.18109	7.18109	10.6426	7.18109	7.18109	17.6171	7.18109	7.18109	7.18109	16.3953	7.18109	9.88011	11.3004	7.18109	11.6367	15.5143	15.5753	7.18109	15.0753	12.1432	13.7989	13.4149	7.18109	7.18109	19.1999	7.18109	7.18109	11.3411	7.18109	7.18109	7.18109	7.18109	16.2021	9.71122	7.18109	18.0704	8.80992	12.2307	7.18109	19.8687	10.721	11.981	12.3436
D07-36	6.42265	16.4135	20.4057	12.7482	15.1845	6.42265	11.465	6.42265	9.21271	16.8693	9.66605	6.42265	6.42265	16.7923	6.42265	13.0825	13.3584	6.42265	8.98996	14.9022	16.0551	9.66435	14.8729	11.5103	15.9456	12.8366	6.42265	6.42265	18.1087	6.42265	6.42265	15.5569	12.8589	6.42265	6.42265	12.06	21.5262	12.6435	10.195	16.9216	13.5539	14.7655	14.5624	19.5943	12.1676	13.4159	15.4146
D07-37	7.45894	11.1766	21.0191	12.1435	11.8137	7.45894	12.1731	7.45894	7.45894	17.7856	7.45894	7.45894	7.45894	17.8808	7.45894	10.7104	11.8733	7.45894	10.8236	15.2163	15.7038	7.45894	16.4756	11.5002	13.8056	12.6807	11.4983	7.45894	19.7433	7.45894	7.45894	13.622	11.4896	8.93247	7.45894	7.45894	16.1278	12.8942	7.45894	16.7986	9.2097	13.8219	7.45894	18.9809	11.3092	12.0889	13.1623
D07-38	7.67824	7.67824	20.2558	12.2021	6.90509	7.67824	11.6383	7.67824	7.67824	17.5109	7.67824	7.67824	7.67824	16.8104	7.67824	8.69258	7.67824	7.67824	10.7456	15.5844	12.5959	7.67824	17.2161	11.9326	13.9653	13.3166	7.67824	7.67824	19.2094	7.67824	7.67824	10.0132	7.67824	7.67824	7.67824	7.67824	16.3033	12.841	7.67824	15.8127	9.46808	9.31313	7.67824	19.7442	10.9181	13.0914	12.3026
D07-39	7.58361	18.7745	21.0256	12.673	16.307	7.58361	12.6891	7.58361	7.58361	13.8513	7.58361	7.58361	7.58361	14.4907	11.5574	17.0144	14.8516	7.58361	7.58361	14.9323	18.2304	12.3022	10.5501	15.0628	17.1625	12.6114	7.58361	9.27248	15.0847	7.58361	9.9594	17.7705	13.2194	7.58361	7.58361	10.5287	22.6222	15.2334	7.58361	17.8417	15.5281	16.0814	14.5103	18.9744	13.0839	13.7371	17.4146
D07-4	12.8359	15.7298	20.1205	8.93442	16.175	6.49812	11.1756	6.49812	11.7917	14.0263	7.69402	6.49812	6.49812	13.4749	9.88772	16.2554	15.9912	6.49812	15.5451	13.193	17.6451	10.7945	8.70186	15.306	15.5888	11.1547	13.815	6.49812	13.2516	6.49812	10.9764	16.7411	11.3819	6.49812	8.00803	6.49812	21.3431	12.9679	6.49812	18.4595	15.88	15.8294	11.391	19.8795	13.1138	14.6121	16.9598
D07-40	8.63187	18.8978	20.936	14.6212	17.6037	8.63187	12.8653	8.63187	8.63187	15.8623	12.3332	8.63187	8.63187	15.1146	12.3422	14.7583	14.0975	8.63187	13.0239	14.9448	19.2275	8.63187	14.3126	16.7172	17.9572	14.1749	8.63187	8.63187	15.8234	8.63187	8.63187	18.5296	13.8046	8.63187	8.63187	8.63187	23.6701	12.8729	11.9741	18.555	16.3197	15.801	18.6688	19.064	13.736	14.677	18.0356
D07-41	10.261	16.1162	20.9672	12.4036	15.2029	7.26738	12.7829	7.26738	7.26738	14.9076	7.26738	8.77768	7.26738	15.2055	7.26738	16.6209	16.8076	7.26738	15.8852	15.2657	18.9898	7.26738	13.0488	14.7542	16.2708	12.6976	13.7204	7.26738	17.7478	7.26738	10.494	17.6188	13.0681	7.26738	7.26738	7.26738	21.8702	15.517	7.26738	17.8468	15.8206	16.4275	11.5357	19.0328	13.4748	16.9208	16.2117
D07-42	12.6707	16.9045	20.5096	11.6467	14.3936	7.97232	12.715	8.26163	8.26163	15.2748	11.4612	10.3476	8.26163	15.6643	8.26163	16.9047	18.9502	8.26163	16.6294	13.584	18.2027	14.3457	13.2599	16.0374	15.8325	12.2158	11.9266	10.141	16.1946	8.26163	8.26163	17.9352	11.6253	8.26163	10.5775	8.26163	22.6797	15.2254	8.26163	19.3958	15.3047	17.3152	8.26163	19.4904	11.1259	16.9913	16.0532
D07-43	6.61868	16.3299	20.3023	13.8336	16.1772	6.61868	10.8753	6.61868	6.61868	14.3608	9.85324	6.61868	6.61868	14.5892	9.28583	16.5919	14.5806	6.61868	14.8247	12.9955	18.0716	11.9875	6.61868	15.9534	16.2319	10.1434	11.0093	6.61868	15.1551	6.61868	12.9541	17.1134	10.5953	6.61868	6.61868	6.61868	22.097	13.0525	6.61868	19.5288	15.5516	15.24	17.3417	19.6977	13.4942	14.0057	16.546
D07-44	14.8181	16.7087	20.8191	11.4427	17.2203	7.73314	13.8522	7.73314	7.73314	18.6278	12.8686	7.73314	7.73314	17.2148	7.73314	18.0139	18.3297	7.73314	17.5461	15.5428	18.8155	15.1251	17.378	14.4487	17.4034	13.9322	12.3475	7.73314	17.5232	7.07777	11.9424	18.1306	11.6046	7.73314	10.3893	11.4202	21.993	15.6349	7.73314	16.4807	16.3433	15.0915	12.7352	19.1809	12.2054	16.6843	15.6018
D07-45	15.6614	16.9492	20.7824	10.1687	17.7097	7.09998	12.3962	7.09998	7.09998	14.0574	13.122	7.09998	7.09998	15.3831	10.8928	18.2321	19.0965	7.09998	7.09998	14.746	19.2117	15.3745	10.2006	14.736	17.1802	11.3468	14.2042	7.09998	16.9831	7.09998	7.09998	17.8428	12.4282	7.09998	6.60239	7.09998	22.3853	16.1993	7.09998	17.5972	16.8677	17.7513	7.09998	19.2176	14.029	18.4813	15.4084
D07-46	8.0254	15.9872	20.8722	10.3655	13.5432	8.0254	12.264	8.0254	9.8908	13.5211	8.0254	10.3892	8.0254	14.4129	9.94987	17.1055	15.0748	8.0254	16.8886	12.6659	18.3551	10.9078	14.7107	15.1631	16.6885	10.3363	8.0254	8.0254	17.0013	8.0254	8.0254	16.9889	12.9182	8.0254	8.0254	8.0254	22.9912	15.0177	8.0254	17.1686	16.805	17.2432	8.0254	19.1278	11.928	16.4276	16.4983
D07-47	6.19635	16.0561	20.3547	12.8032	13.841	6.19635	12.2769	6.19635	9.60152	16.9435	8.06681	6.19635	6.19635	16.0138	11.0567	14.4064	15.4921	6.19635	6.19635	14.8673	16.4524	9.27226	16.9133	11.7604	15.3193	13.0796	6.19635	6.19635	18.7897	9.50338	6.19635	15.8555	11.5565	6.19635	6.19635	6.19635	20.965	12.0166	9.02366	17.2001	11.8954	14.1531	8.72178	19.6453	12.2019	14.0238	15.0736
D07-48	8.09508	15.6038	20.6778	8.09508	15.0865	8.09508	12.4871	8.09508	8.09508	14.4576	8.09508	8.09508	8.09508	15.295	11.3236	16.5313	16.8659	8.09508	16.3762	11.9151	18.1055	11.282	12.8571	13.8927	15.3015	10.3334	13.0175	8.09508	16.4875	8.09508	8.09508	16.4976	10.4325	8.09508	8.09508	8.09508	21.1793	16.1044	8.09508	16.2915	15.9745	16.392	8.09508	19.3222	12.2035	16.3678	15.9305
D07-49	7.89665	15.2737	20.1658	7.89665	14.617	7.89665	9.42621	7.89665	7.89665	13.5246	10.0361	9.801	7.89665	14.5137	13.24	15.1024	12.0175	7.89665	12.6456	12.2515	18.1432	11.2934	7.89665	16.3572	14.8702	12.2963	12.1171	7.89665	15.5245	7.89665	7.89665	17.6003	13.0694	7.89665	7.89665	7.89665	21.8994	10.6343	7.89665	17.3652	15.5444	15.1432	12.2199	19.8342	10.635	10.684	16.7698
D07-5	8.42853	17.4434	20.3076	10.9001	17.0455	8.42853	12.6722	8.42853	8.42853	14.53	8.42853	9.44477	8.42853	14.6217	10.8916	16.9805	15.9313	8.42853	14.4445	14.8362	18.1172	12.7449	12.35	15.469	16.6789	12.1521	16.2742	8.42853	14.783	8.42853	8.42853	17.7223	10.0654	8.42853	8.42853	8.42853	23.5912	13.7404	8.42853	14.8528	15.8103	16.061	12.5254	19.6924	8.42853	15.886	18.4151
D07-50	6.98896	10.1836	21.1258	12.0948	9.38889	6.98896	10.8498	6.98896	6.98896	19.3973	8.55144	6.80392	6.98896	18.2982	8.78333	11.354	13.1783	6.98896	10.3471	15.7937	14.6545	6.98896	17.5599	12.0125	15.4692	13.3236	9.61086	6.98896	20.24	6.98896	10.7725	9.87895	11.6426	6.98896	6.98896	6.98896	15.7397	14.1051	6.98896	16.5803	9.16068	6.98896	6.98896	18.8742	10.6131	15.2157	12.5471
D07-51	7.2581	9.36543	20.9925	10.281	11.7295	7.2581	13.8184	7.2581	7.2581	19.7429	7.2581	7.2581	7.2581	16.6891	8.0852	12.0465	11.5959	7.2581	12.9207	16.0168	13.74	7.2581	16.195	13.1527	14.2522	13.0388	9.81243	7.2581	19.5079	7.2581	7.2581	9.97874	10.0912	7.2581	7.16776	7.2581	15.0064	14.105	7.2581	16.138	7.2581	11.8595	7.2581	19.0075	11.7346	14.4928	13.1775
D07-52	8.11	18.1868	20.9528	14.3038	18.0239	8.11	12.2084	8.11	10.0066	14.5759	7.64073	8.11	8.11	14.0903	8.11	14.6726	10.378	8.11	12.4393	13.8707	18.3294	13.2951	8.11	8.11	16.9516	11.6465	8.11	8.11	15.3567	7.80964	8.11	17.2798	14.2199	8.11	8.11	18.3231	23.6175	8.11	13.1887	19.0512	15.9693	15.4703	18.1698	19.0472	12.2056	14.4799	16.9418
D07-53	12.6923	16.2056	20.8769	9.7537	17.8466	7.91845	10.5978	7.91845	9.3607	13.4278	7.91845	7.91845	7.91845	14.0998	9.22496	16.3174	16.7688	7.91845	14.5766	13.4015	17.6838	14.3102	12.6534	16.8006	16.1198	11.4242	7.91845	7.91845	16.4402	7.91845	7.91845	16.2269	13.0824	7.91845	7.91845	7.91845	23.2318	12.8363	7.91845	17.404	15.0503	16.2649	12.2372	19.1231	11.3589	15.4496	16.604
D07-54	8.03381	17.8746	20.8363	13.6722	16.1324	8.03381	11.6534	8.03381	8.03381	15.0789	8.03381	8.03381	8.03381	14.3872	10.2949	15.1559	13.3396	8.03381	13.4969	14.043	18.0117	13.7987	8.03381	10.4784	16.7268	12.5185	11.2279	8.03381	15.5027	8.03381	8.03381	17.8568	13.1703	8.03381	9.05692	8.03381	21.3656	15.1027	8.03381	17.6173	15.1026	15.1371	15.9836	19.1637	13.7695	14.9487	17.3065
D07-55	16.5285	18.2541	20.7012	13.3891	16.8961	8.42545	12.8196	8.42545	8.42545	15.0082	10.3044	8.42545	8.42545	14.9216	8.42545	16.0036	15.7637	8.42545	16.389	11.6015	18.2572	11.7327	8.42545	14.9343	15.7279	12.9123	8.42545	8.42545	16.6285	8.42545	8.42545	17.589	11.4074	8.42545	8.42545	8.42545	22.6791	12.8422	8.42545	18.955	15.8902	15.2793	8.42545	19.2988	14.316	15.2413	16.447
D07-56	10.739	19.3121	21.4923	13.5334	17.4887	8.53457	12.4774	8.53457	8.53457	14.6234	8.53457	8.53457	8.53457	14.7992	8.53457	17.4959	8.53457	8.53457	15.5096	8.53457	18.5935	8.53457	8.53457	15.8149	16.6887	12.7949	8.53457	8.53457	14.644	8.53457	8.53457	17.1597	13.647	8.53457	9.24527	12.6279	23.8453	14.8744	8.53457	18.4838	16.4831	16.6727	8.53457	18.5077	14.0256	16.1312	17.9414
D07-57	11.8031	7.12117	20.4346	13.1409	7.12117	7.12117	11.7571	7.12117	7.12117	18.2028	7.12117	7.12117	7.12117	17.281	7.12117	10.5777	7.12117	7.12117	10.8141	15.2667	14.8046	10.308	16.3227	8.27742	14.9286	12.9393	7.12117	7.12117	19.1872	7.12117	7.12117	7.12117	11.2345	7.12117	7.12117	7.12117	15.2045	12.3588	7.12117	16.6082	9.0949	11.8583	7.12117	19.5654	7.12117	12.2364	12.9169
D07-58	8.41756	18.8134	20.1233	14.4014	17.4313	8.41756	12.7967	8.41756	8.41756	14.5258	9.71046	8.41756	8.41756	15.0616	8.41756	13.5525	11.7236	8.41756	10.6324	14.6048	18.5932	8.41756	11.2175	15.5534	17.7629	12.4027	11.0435	8.41756	15.9163	8.41756	8.41756	17.4266	12.478	8.41756	11.3249	13.4839	23.5239	15.0482	11.1758	17.9242	16.6112	13.8163	15.5715	19.8767	12.9386	13.4243	17.632
D07-59	8.55957	17.75	20.348	8.55957	15.4451	8.55957	12.0614	8.55957	8.55957	13.996	12.3128	8.55957	8.55957	14.6938	8.98816	16.5471	11.5873	8.55957	13.1085	14.0635	18.436	8.55957	12.175	15.5988	15.7223	10.9206	8.55957	8.55957	15.8048	8.55957	8.55957	17.995	11.008	8.55957	10.8421	8.55957	21.7165	14.1241	8.55957	15.4577	15.3674	14.98	13.348	19.652	13.7322	8.55957	17.1115
D07-6	6.45662	14.7217	20.1426	10.2005	13.9295	6.45662	11.3587	6.45662	9.9618	17.3854	6.45662	6.45662	6.45662	14.3074	7.79262	14.9269	14.0816	6.45662	13.5363	15.2481	16.6403	12.5319	10.1575	15.134	14.6909	12.7687	9.48533	6.45662	17.7922	6.45662	6.45662	15.8438	10.9367	6.45662	8.89371	6.45662	21.6372	12.0007	6.45662	18.4324	13.7174	12.4296	6.45662	19.8574	12.3653	13.3144	15.8939
D07-60	8.96443	18.8315	20.5625	13.6693	15.6441	8.96443	13.3229	8.96443	8.96443	15.3883	12.0856	9.73912	8.96443	15.6425	8.96443	12.909	14.6513	8.96443	8.17886	8.96443	18.9325	10.9651	9.76809	14.8491	17.8794	11.6259	8.45402	8.96443	16.5478	8.96443	14.3384	17.2273	13.0503	8.96443	9.87598	8.96443	22.9281	12.947	8.96443	17.2911	15.1178	14.6616	20.0841	19.4375	14.2643	16.5694	18.4512
D07-61	8.48734	6.62188	20.4223	10.7313	6.62188	6.62188	11.1899	6.62188	6.62188	18.7329	8.92895	6.62188	6.62188	17.3074	6.62188	11.6477	13.0491	6.62188	11.7114	16.1373	15.3868	6.62188	16.5544	11.2772	15.4925	13.4973	6.62188	9.62715	19.7266	8.95935	6.62188	8.8616	10.844	6.62188	9.41111	6.62188	16.9907	11.599	6.62188	16.7434	6.62188	9.19406	6.62188	19.5777	10.4739	13.2961	13.0103
D07-62	9.96529	18.2185	20.1533	13.613	15.8469	7.85211	13.2438	7.85211	12.1234	14.1136	10.3771	7.85211	7.85211	15.0668	9.22619	15.3539	15.001	7.85211	13.4333	14.8851	18.2037	10.6697	10.4897	14.5353	15.6276	11.1989	7.85211	11.0373	14.2194	7.85211	7.85211	17.4666	13.6082	7.85211	12.4102	7.85211	22.9179	15.5799	7.85211	17.2151	15.2553	14.9794	16.005	19.8467	12.4818	12.8283	17.4508
D07-63	7.48487	16.7809	20.2209	7.48487	14.5775	7.48487	12.6809	7.48487	7.48487	15.2344	7.48487	7.57527	7.48487	14.7287	11.3607	15.1234	13.8895	7.48487	13.0111	12.7075	17.4381	7.48487	10.4718	15.8823	16.1087	11.7785	7.48487	7.48487	15.5027	7.48487	10.6407	16.8076	11.824	9.24587	10.5679	7.48487	21.9155	12.8903	7.48487	18.8583	14.6992	16.1904	16.424	19.7791	12.3815	14.416	16.7582
D07-64	7.97389	10.9776	20.481	11.7513	7.97389	7.97389	11.5056	7.97389	7.97389	16.8855	11.3345	7.97389	7.97389	16.455	7.97389	10.4477	15.6568	7.97389	11.2608	15.5592	15.7018	7.97389	16.9416	7.97389	15.1071	13.8967	7.97389	7.97389	19.1966	12.487	7.97389	7.30688	9.90194	7.97389	7.97389	7.97389	17.3136	11.5159	7.97389	17.0268	7.97389	7.97389	7.97389	19.519	11.8645	12.4026	12.2367
D07-65	16.5318	16.818	20.3911	13.0407	17.7632	8.17922	11.4473	8.17922	8.17922	14.1197	13.4915	8.17922	8.17922	14.6374	11.3014	17.2545	18.4992	8.17922	8.17922	12.2171	18.7371	17.531	8.17922	14.7249	15.9145	12.4097	8.17922	8.17922	15.2166	8.17922	8.17922	18.2118	13.664	8.17922	10.2381	11.7307	23.5904	14.2791	8.17922	18.84	15.0967	15.8751	8.17922	19.6089	13.5562	17.3131	15.7152
D07-66	14.6573	16.2031	20.2393	14.1768	16.2506	7.36077	12.1091	7.36077	7.36077	13.8502	9.61967	8.22023	7.36077	14.6715	7.36077	16.7682	15.9874	7.36077	16.2971	14.6697	18.3956	13.9513	11.1875	13.6449	15.6766	11.5482	11.4754	7.36077	15.9832	7.36077	11.5184	17.6128	12.9084	7.36077	10.223	7.36077	21.3539	15.1796	7.36077	17.877	15.5722	14.7851	7.36077	19.7607	13.7966	13.2031	16.7521
D07-67	8.29771	17.4795	19.877	11.8892	15.5924	8.29771	12.5762	8.29771	8.29771	14.2935	8.29771	8.29771	8.29771	14.4418	8.29771	13.3009	15.4034	8.29771	12.3002	11.4326	17.6503	11.3112	8.29771	13.3679	17.2834	12.2973	10.1387	8.29771	16.2366	8.29771	8.29771	17.4969	10.3074	8.29771	8.29771	8.29771	23.1683	14.0982	11.4847	16.1083	14.2098	13.0754	13.092	20.123	12.8175	10.8752	17.5604
D07-68	6.29778	15.652	20.3006	12.4157	13.063	6.29778	11.2515	6.29778	6.29778	17.8299	8.1798	6.29778	6.29778	15.5083	8.0369	16.9325	14.6055	6.29778	12.549	15.2947	16.1449	12.4671	12.915	10.3477	15.8179	11.6049	6.29778	6.29778	18.263	6.29778	6.29778	15.4463	10.9382	6.29778	6.43333	6.29778	20.8076	12.0646	6.29778	16.9265	13.8252	12.9308	13.4513	19.6994	11.6158	10.9436	14.7178
D07-69	10.7341	17.9413	20.1784	8.24086	16.3627	8.24086	8.20219	8.24086	8.24086	13.7439	12.5631	8.24086	8.24086	14.3857	8.24086	18.6994	15.9257	8.24086	11.6879	13.56	17.9381	8.24086	8.24086	15.7324	16.1969	13.2268	14.317	8.24086	14.936	8.24086	8.24086	18.3008	11.2609	8.24086	11.853	8.24086	22.5419	16.2436	8.24086	19.1663	16.1572	14.78	16.3427	19.8216	14.3688	14.3084	17.6038
D07-7	13.3254	14.7927	20.2072	12.8764	12.0174	7.88621	12.0032	7.88621	7.88621	14.1005	10.2582	7.88621	7.88621	14.7919	11.9232	16.5422	14.104	7.88621	17.4342	7.88621	18.1161	9.16696	10.4721	14.803	15.1795	12.38	15.8465	7.88621	16.1956	7.88621	7.88621	17.4111	10.4516	7.88621	10.3326	7.88621	21.8595	13.5308	7.88621	14.2684	16.172	15.3073	10.0048	19.7928	11.9115	16.2413	16.1793
D07-70	6.75345	16.3667	20.0395	6.75345	15.2458	6.75345	11.6013	6.75345	6.75345	13.2602	6.75345	6.75345	6.75345	14.1068	12.4707	16.7005	13.7372	6.75345	11.3603	12.7352	17.6829	9.30001	9.08412	14.8553	15.6076	10.8424	9.82	6.75345	14.6107	6.75345	10.4127	16.4997	10.0188	6.75345	10.178	6.75345	21.6013	12.7261	6.75345	17.7877	15.0638	14.237	15.6283	19.9605	12.5363	14.0821	17.1321
D07-71	6.44412	17.5342	19.97	12.1971	16.7768	6.44412	11.474	6.44412	6.44412	13.8439	10.5419	6.44412	6.44412	14.5417	6.44412	15.7435	13.5823	6.44412	14.0256	13.2299	18.1807	12.1872	9.14882	14.9269	16.2789	10.921	15.8603	6.44412	14.9349	6.44412	6.44412	17.3223	12.1145	6.44412	10.581	10.424	22.2221	13.9242	6.44412	17.7634	15.7222	14.713	17.8755	20.03	12.9934	14.118	17.9465
D07-72	6.23877	6.23877	20.367	12.5271	6.23877	6.23877	13.0174	6.23877	6.23877	18.4809	7.48868	6.23877	6.23877	17.7886	6.23877	11.4002	9.14406	6.23877	12.4573	15.1421	12.0497	6.23877	16.8586	10.0872	13.5871	12.8798	6.23877	6.23877	19.1095	6.23877	6.23877	6.23877	8.66739	6.23877	10.9294	6.23877	15.6737	13.379	6.23877	14.2917	7.84017	6.23877	6.23877	19.633	9.86813	12.0714	12.9211
D07-73	7.35383	15.2654	20.405	7.35383	13.017	7.35383	12.2672	7.35383	7.35383	12.5272	9.75791	7.78058	7.35383	14.6669	11.9838	17.5169	16.2345	7.35383	16.5605	14.8742	17.9552	7.35383	10.0838	14.9966	16.0614	12.968	15.3392	7.35383	15.5574	7.35383	7.35383	17.0383	11.8882	7.35383	8.66615	7.35383	22.3715	14.9513	7.35383	15.9301	15.796	15.7848	7.35383	19.595	13.195	16.6516	16.6943
D07-8	6.65776	14.173	20.0399	9.48763	13.2627	6.65776	9.84618	6.65776	6.65776	13.5193	6.65776	8.07331	6.65776	14.149	6.65776	13.595	10.9911	6.65776	10.8545	14.298	16.8745	9.8289	9.12123	9.36001	14.9371	11.8011	10.0698	6.65776	14.232	7.50938	6.65776	15.1213	10.8478	6.65776	9.31365	6.65776	20.4267	11.2346	6.65776	15.4399	14.6775	15.0096	6.65776	19.9601	9.58437	10.5703	16.564
D07-9	6.32832	6.32832	20.4503	11.4716	6.32832	6.32832	11.4911	6.32832	7.82294	17.6847	7.73472	6.32832	6.32832	16.9017	6.32832	10.5127	11.7581	6.32832	11.8914	16.1334	13.3745	6.32832	15.8096	12.4248	14.4732	12.7136	6.32832	6.32832	19.248	4.13326	6.32832	9.95059	9.74105	6.32832	9.47073	6.32832	18.1351	12.545	6.32832	14.8824	6.32832	8.51819	6.32832	19.5497	9.52867	11.5867	13.7519
